# Supplementary material for: Carbonaceous dust grains seen in the first billion years of cosmic time
Source: Nature. 2023 Jul 19;621(7978):267–70. doi: 10.1038/s41586-023-06413-w (PMC10499605; doi:10.1038/s41586-023-06413-w)
Supplement: Supplementary file 2 — Source Data Fig. 1 [file 41586_2023_6413_MOESM2_ESM.csv]

# One-dimensional spectrum (wavelength	flux	flux uncertainty); units as shown in Fig. 1
785.2547660388335	-0.4592343879635553	0.4690050869854935
788.6487252433898	-0.742743126377208	0.4401602007312193
792.1142597108493	-0.06397467607831982	0.45353787922012667
795.595022668207	-0.39028934805119714	0.490723772472633
799.1485800392608	-0.67611385792946	0.48860726998395676
802.7180095181451	-0.14062819555569525	0.4567412141212309
806.3614710853301	-0.3746102165937034	0.41005009937542874
810.0214699819808	-0.6079260611122043	0.3996666394546785
813.7567581668692	-0.4360228503632923	0.39334390087188353
817.5092710530049	-0.4538778858666439	0.37747701410810597
821.3383500023957	-0.561409993372785	0.3813089469581062
825.1853637277212	-0.3433165433452296	0.3720446368010773
829.1102413321714	-0.06874498765622833	0.3679614464126611
833.0537870624601	-0.1737976274421218	0.3559953533468333
837.0765138353362	-0.3406632689604795	0.3519907940029144
841.1186659213678	0.36517358322486915	0.3516693092254813
845.2413368607536	0.2077986928030445	0.3269065280389043
849.4454860246801	-0.019383450621149653	0.3225910136595772
853.6705462224401	0.06526365491494644	0.3126903343109478
857.9784573784437	0.20925032516496492	0.3067271640247092
862.3081077154584	-0.030337642424135294	0.29555348293031397
866.7220027872384	-0.12046909361800631	0.2893386082178203
871.2211214563999	0.1390242353391231	0.2902368649440508
875.743594867606	0.24838937577145495	0.27797237532366614
880.3527207862194	0.03831496817334297	0.26848164532560964
884.9861049944261	0.14085786463252564	0.26127273735111955
889.7075928056944	0.15752634591797732	0.27567978204445914
894.5181813372037	0.16209744559927688	0.2642472216379132
899.3547803942012	-0.12331018193856362	0.23905018315422957
904.2819663212288	0.10638422369150345	0.2281247498215028
909.3007450283715	0.25412264387976846	0.22903124904942126
914.3473780338962	0.14724340476842213	0.22458426777754162
919.4871268647522	0.15203591995955526	0.211244536894206
924.7210059856693	0.24636234057539486	0.20447159698277612
930.0500313573525	-0.055998785026421374	0.2125752335222335
935.4097670851628	0.0585534693086325	0.2203680705026249
940.8662202175169	0.0946318068846414	0.22912843292059396
946.4204139692165	-0.09486434208122857	0.2306838791695655
952.0733715183637	-0.28551138193562803	0.20888087081608997
957.7600941137637	-0.2202673656777972	0.17603812388313433
963.5471995616616	0.06784779411000191	0.17198043690544404
969.435716648184	-0.06635643266378839	0.16719176859089857
975.4266730258697	0.025570149237966515	0.16345024892089727
981.5210952153861	0.06374703392841276	0.160250210731894
987.7200085454937	0.07087748436698736	0.15821487345853233
993.9580718507381	0.023757628725832324	0.15484499666367765
1000.3023151508215	-0.12968759169164354	0.16255797795869262
1006.7537656907131	-0.206610089138659	0.17818771200247516
1013.3134481775495	-0.18780858193193495	0.1814518777540397
1019.9823837464402	-0.19457172311353246	0.1763327105489335
1026.761589877765	-0.055447480111487715	0.15501131480381067
1033.6520826150809	-0.09230333200842843	0.1522507128603172
1040.6548699966754	0.05390677783491475	0.15627270654084754
1047.7709581470267	0.23603591869813795	0.16061061811078453
1055.0013461303895	0.18970857049334677	0.14384683134127088
1062.3470298165241	-0.024303756633444928	0.1374690233949084
1069.8089982429667	0.0678515803417363	0.1316740844142433
1077.3882328685636	0.11846777235551463	0.1319951017940238
1085.0857109094943	0.22571858498741812	0.1414679755236422
1092.902401208794	0.018276838738458142	0.14164999486311347
1100.839265405814	-0.10501472444896116	0.14676925977968244
1108.8972562412034	0.0911942475148999	0.15591727576946313
1117.0773194684164	0.2256170729586799	0.14659990296794081
1125.4421538095628	-0.07700780813349588	0.14043037175547327
1133.930921344688	0.05068665365529556	0.13072478979927973
1142.5445223170798	0.08743974716912765	0.11750669777828222
1151.2838494906239	-0.1013820119196794	0.11706080229850285
1160.1497825408965	-0.003563377928923003	0.11254199821339934
1169.2013546160838	0.07221227192976425	0.10982089905811847
1178.3811118476312	0.03530476020372723	0.10803781975636108
1187.6898798080485	-0.07030863167816757	0.1053477303588445
1197.1836544435585	0.024347176563320222	0.10289411237069328
1206.8078092101327	0.13450521616620428	0.10153182401383172
1216.563112406974	0.3842672836811855	0.10044542141478727
1226.5021869534119	0.3046773500050082	0.09809430724014784
1236.573554666709	0.3583101934337553	0.09636305712202342
1246.7779221136234	0.37062790570279036	0.0937608967307893
1257.1642207037614	0.39089054263497797	0.09265175646914685
1267.6844316712268	0.3683529045637594	0.09935792265576196
1278.3844297389878	0.33224735276907963	0.09610776912194559
1289.219070112243	0.23909559282419224	0.09301518269457591
1300.2310286067816	0.2489457618336397	0.08472939983914526
1311.3781792463153	0.30071926295594725	0.08201592253316613
1322.699864709763	0.34595190740050125	0.07847091176573406
1334.1571024631232	0.4280983661177156	0.07645801256597919
1345.7857878497625	0.3768627028864161	0.07456240349069598
1357.5832136161023	0.36073547542615886	0.07348711450569338
1369.5159902136256	0.25445039919714413	0.07466169872827247
1381.6139559520525	0.1891735374105276	0.07379757446103101
1393.874120395082	0.15060717411802	0.07795347832658137
1406.2689206721823	0.16695141916693484	0.07259853550612126
1418.8219493290753	0.20628523239715094	0.07129743819056118
1431.5299693430543	0.20972913175978325	0.06328502741853716
1444.3896614834614	0.18434298405278898	0.06170214240504522
1457.381925015963	0.23327449717574467	0.059759467618368034
1470.5213964142918	0.2929568627490786	0.05883818638856015
1483.8045651702432	0.25290708364583186	0.056980492725103866
1497.2278608751863	0.2272391122305749	0.055931314782736094
1510.7876572467944	0.2169497744317833	0.05379363683372365
1524.4802833391177	0.20294309660594045	0.053139313268179014
1538.3020297232533	0.23950855455764805	0.05134010471197489
1552.2491508801404	0.26685818084565877	0.052216874781239715
1566.317873329182	0.24072857751465995	0.050682853115138676
1580.5044033367533	0.22417833268289333	0.049461739877879725
1594.804929239732	0.15817506603048265	0.04831773202245731
1609.2156313741064	0.17045928266726784	0.04784418087383094
1623.7326883365038	0.20305704788193113	0.047467209582296804
1638.352272710814	0.24171358030148257	0.047211477573906195
1653.0705661545933	0.2221193512623024	0.045606704297970244
1667.8837608243507	0.23109398365759728	0.04517266314986143
1682.7880636010693	0.25679242901991134	0.043732026548120806
1697.7797032361625	0.21436883269809734	0.043785151495369753
1712.8549285883184	0.1337660660056881	0.04416235892425892
1728.01001993892	0.11819161196075598	0.04296668435586608
1743.241286346756	0.150982959933233	0.042369337260235694
1758.54507444146	0.17327341464149332	0.04282146773196236
1773.9177666218618	0.09941841465268432	0.042752853411367885
1789.3201727623075	0.14933385973009516	0.043326031565620225
1804.782369382481	0.1708896288577517	0.04438227053068676
1820.3009117301026	0.15521286064353731	0.04487843805572747
1835.8724075182422	0.1553354086929402	0.04143148169859045
1851.4935114403875	0.220337153980419	0.040106244183589865
1867.1168248055315	0.19324015850416051	0.0396199228383687
1882.7814546324298	0.19788786492268737	0.039937589979272395
1898.4842704238824	0.1798558200566448	0.03918349001402175
1914.222197166015	0.14495315417351476	0.03924860158626391
1929.992218345174	0.1511728875908426	0.03869343675380187
1945.7404353210359	0.14996736246025952	0.040217777596188324
1961.5133754335684	0.1390340336271291	0.04137317039589902
1977.3082542298887	0.12461334196613662	0.0429109970937885
1993.1223446202278	0.13155770098489664	0.040507378559281826
2008.9529818715787	0.08676636961037641	0.0377514307758586
2024.7413406882163	0.12258619229447384	0.03689088937785539
2040.539823903783	0.11133406528247816	0.037677248122101936
2056.3460007619656	0.11171853762541326	0.0364041577779921
2072.1574972148496	0.09850522913066631	0.03566104187489227
2087.9720060445056	0.11034100535373931	0.03614452929754997
2103.7271661226882	0.1244280737758866	0.03509624537619043
2119.4798377992456	0.09319106172053317	0.03486910235262134
2135.227934725016	0.07589908840357268	0.03475605865774351
2150.969424120645	0.07743137284254482	0.03353553877121812
2166.7023373321945	0.07527901521626831	0.03252003465474009
2182.3619897775575	0.05239663979563473	0.032068240706148075
2198.008435679975	0.052992726151888804	0.031243293525435027
2213.63990941598	0.05040063154362404	0.030723135167302906
2229.2547016693657	0.11665769776806771	0.030392634282944583
2244.8511535905486	0.11897071924172167	0.02975756530581891
2260.3632698469783	0.06480046199769894	0.03022327366850346
2275.853208979245	0.05478511054600781	0.029465944070185934
2291.319503113731	0.0669665168424162	0.0292949225754618
2306.760729058763	0.05943363686848309	0.028702320990985644
2322.175513211181	0.04788584248136785	0.028258158165604837
2337.562533592637	0.06640842104043566	0.028431512339476887
2352.855260646657	0.0566903858247919	0.02909632167239834
2368.1172120614224	0.037693541654465944	0.02833705177950095
2383.3472238522877	0.07834404145834861	0.027141582817341664
2398.5441757058256	0.08969875815813556	0.027392278310883127
2413.7069915370585	0.10809841162516812	0.02711666459321908
2428.8346315234476	0.08449414220388025	0.026480834529432673
2443.926099968491	0.04973885092651375	0.026609617929555223
2458.9153308650566	0.07122804410740947	0.02585385586180076
2473.8661808686234	0.06904971048022183	0.025492280753300352
2488.77779033203	0.057480779060944745	0.02593161225992311
2503.6493300444495	0.0636251936414593	0.02667063871442098
2518.480007458513	0.09501628434981477	0.02592476956696778
2533.2690637289456	0.06976079627924417	0.025446319753057747
2548.0157719502317	0.09931856933615955	0.025977855729757755
2562.7194376032126	0.09379957688292771	0.02548347266620922
2577.379397873989	0.07271819255857466	0.0247054572542349
2591.9950199158243	0.09316502005803184	0.0246088379116276
2606.5656991651304	0.10449200575587692	0.02388619204747625
2621.09085977039	0.09216901692833075	0.023615262482319273
2635.5699549652386	0.06795566254693002	0.023494926887935558
2650.002460352793	0.06481205221402131	0.02343743764413484
2664.387883406587	0.07051638088299217	0.023575933637180923
2678.7257537898886	0.055960242712678736	0.02302641717578821
2693.0156257957774	0.06775847852839323	0.022777754663426054
2707.257079671531	0.07166693322736596	0.022807014978479177
2721.4497152727113	0.07116718368454857	0.0223146827481626
2735.5931581874984	0.055761485166696274	0.022440152079589635
2749.6870553439308	0.07280920915246124	0.022124420832125468
2763.7310699183286	0.08840171079516346	0.021770376763118097
2777.7248936223455	0.08884418300680422	0.02169634083942642
2791.668232476065	0.056460313161286246	0.021828984326327062
2805.560811804697	0.0496571970102647	0.022228350474490247
2819.4023783351295	0.0489550292051767	0.02154647748454961
2833.192693575186	0.06321986701683971	0.02152322732167164
2846.9315394018786	0.08488687333983475	0.021516017301313105
2860.618712439905	0.07834981793124932	0.021432317906819123
2874.2540269993115	0.06177858272504918	0.02091586247081827
2887.83731048389	0.05846464629735433	0.020699747911300834
2901.368408714789	0.057526699230822084	0.020959378806587728
2914.8471813817096	0.06328352944784615	0.020856822876265363
2928.2735016639886	0.03653986238642329	0.020628957365640074
2941.7043128629766	0.02433643517969021	0.020615966361871244
2955.082386104878	0.05746446170155648	0.020657038351108496
2968.407630260128	0.05244643885039708	0.020434954941721505
2981.679964806887	0.03768738739321999	0.020069772353027815
2994.8993210408958	0.03705700938351441	0.019504866385346244
3008.0656432044143	0.05481951881529425	0.020271490014411645
3021.1788866293127	0.05952968731067109	0.02042099173918231
3034.2940114693424	0.03761641739879962	0.019695303886269503
3047.355893961998	0.04124041152210896	0.019334832174468543
3060.3645178414254	0.03785123093732742	0.019215561514390137
3073.319876759262	0.041638165855707614	0.018691258030057768
3086.221971223912	0.045978439406031926	0.019603285617455536
3099.0708097865754	0.06012818770285118	0.019652551092177634
3111.919638323962	0.10396332351799438	0.01965949713755285
3124.7151372323087	0.06547207842248692	0.019229768225962614
3137.4573393100536	0.052318795870970124	0.020409550300134912
3150.1462870561872	0.0376624291436614	0.021167855285995643
3162.83415290921	0.025913859012939012	0.021066674999406634
3175.468734921734	0.01819677367118534	0.019285775581278454
3188.05009354119	0.01674465507978041	0.01822794081197726
3200.5782992223103	0.006811138020129722	0.01779305482756584
3213.0534234042852	0.03448675696960582	0.017810817897023802
3225.5262280432175	0.02996811915725957	0.01782061746450948
3237.945976137322	0.041076168110125266	0.017723161912395893
3250.3127595091582	0.03713678962834218	0.018151395419133753
3262.6266776117927	0.034307192224725606	0.017870787070396733
3274.9374072041796	0.060344735658556754	0.01785431683583082
3287.1953310914864	0.062008424944617085	0.017343094169019264
3299.4005588194004	0.02900176593313538	0.01715844327385874
3311.6020268222087	0.0180610575680503	0.017225635176210223
3323.750880697088	0.027687321389686877	0.016801151217054566
3335.8472470753622	0.036047771247950895	0.01673490081580902
3347.8912578022932	0.04175539309534433	0.016756892593153282
3359.930771837429	0.03539038332095426	0.016979437364422707
3371.9180398162766	0.02552540147783419	0.016509481511941912
3383.85320126772	0.023211907651388267	0.016395226571921828
3395.7833819509938	0.01749671858232673	0.016343392608297584
3407.661584305995	0.04361421436979493	0.01631017962657302
3419.487963181962	0.03685178317933287	0.016266052410199443
3431.3089060453653	0.038793603038324145	0.01606338307162703
3443.078170676959	0.030912857552275866	0.016272655498933513
3454.7959178165393	0.04519696936014429	0.01600617981936864
3466.5078072756246	0.052518272027662266	0.016126582061819668
3478.16834122022	0.034350951475509636	0.016030764982599408
3489.8227738356327	0.01938311765803581	0.01608223436415846
3501.4260196384926	0.025052175247596384	0.01629410800824168
3512.9782516870073	0.0363650895760737	0.015985069816413035
3524.524007303237	0.022533046316166035	0.015521971888814197
3536.018931643598	0.013123840110921008	0.01713691952493384
3547.4632066815566	0.027158321841339386	0.017257554964260693
3558.9006538553554	0.032908996510095226	0.01767029383555912
3570.287646779592	0.007410011007281852	0.01596694150741981
3581.667609543203	0.007149831726116057	0.015891282835862008
3592.997319156728	0.017572032318750104	0.015730323478651016
3604.276965018355	0.03817969433166189	0.015715481905181808
3615.549270144586	0.025295990120440075	0.015767637791821137
3626.771723562171	0.042562458777760576	0.016662681620085967
3637.986657407979	0.039182183202432386	0.01646199368853393
3649.15195585348	0.036079791087181096	0.015606703558918189
3660.309562594901	0.036082386699874194	0.01554621487035938
3671.417755998168	0.04046593333357724	0.01691615937433998
3682.476738103624	0.03309689764142192	0.016637236144629076
3693.5277650953653	0.03573886203302313	0.01691640791122433
3704.5298109137684	0.03369094277814726	0.016455608727572447
3715.52374966876	0.04227430635304765	0.016403535121247124
3726.468941479991	0.07062068467480125	0.01573421227478675
3737.4058810470215	0.05828197990551721	0.01614410588020685
3748.2943125641937	0.045477347676438906	0.015769318340238755
3759.1743524174312	0.03765189058091548	0.015248642715904337
3770.0061275013977	0.029494114397491212	0.015355560736261096
3780.829379473913	0.029602640301197473	0.016014795685026558
3791.6046124938925	0.016338521722710258	0.01595217430810049
3802.3711955457447	0.013611818335854285	0.015795309960144506
3813.090009373704	0.028684851685014407	0.015542241101650594
3823.8000539164545	0.03974035508048138	0.015489220059323955
3834.462581849604	0.04881652500916516	0.01532419245343299
3845.1162269545766	0.023661449765516762	0.015382896647102764
3855.7226100024077	0.027917169042124563	0.015396677744681115
3866.3200022767323	0.06062042580430587	0.0152386241316301
3876.870391027339	0.06301449687896322	0.014893875071197691
3887.4116857523068	0.05821861240383011	0.015185174528347558
3897.906237761079	0.04273122217001003	0.015444737615771899
3908.3915984875907	0.04809281309541474	0.01564330675400638
3918.8304779743485	0.028792582334833495	0.015221493200882372
3929.2600740144258	0.024465583062477914	0.0153000587723254
3939.64345435555	0.03078689534722343	0.015454567488751039
3950.0174633198912	0.03707933815965822	0.015150976780279823
3960.345522476285	0.053083292186955074	0.015210167416423542
3970.664127809247	0.06560258708827463	0.015050034536102298
3980.973245553549	0.06175614648520318	0.014559903265239307
3991.236730926105	0.04471882493121183	0.014519452462965656
4001.490651645722	0.027643946222442945	0.014618225261527833
4011.699210965576	0.013622169738306033	0.014514716123470061
4021.8981330230304	0.016395670964645743	0.014193514057369945
4032.0519639117215	0.03195697352129386	0.014161471275608555
4042.196089894197	0.025052782778216137	0.014100112512093466
4052.330482710547	0.030911062207691343	0.014074624088116295
4062.42011042525	0.012906637047929295	0.014157069396334081
4072.4999414892313	0.019756442813802268	0.014064154201408748
4082.5352803397327	0.030907392892230066	0.014243209335934157
4092.560764332826	0.04150011214246947	0.014469488556601469
4102.542031078175	0.04930909317727553	0.014494270804579972
4112.513389227672	0.05216499760800351	0.0146323599384015
4122.474811206908	0.06564429870015218	0.014582306067993295
4132.392347881013	0.05587240424941175	0.014390531853075358
4142.29989896107	0.03282209023224042	0.014362428818570997
4152.163841316467	0.030767722750463404	0.014398987561991561
4162.017751627246	0.015966330118716676	0.014189893698891252
4171.8616076423805	0.02709108724458312	0.014323527016623086
4181.6621881934225	0.028780164193360817	0.013881158690885409
4191.452673147033	-0.0047574769731889895	0.013968070742466194
4201.233041786289	0.004471075958720824	0.013848318838343747
4210.9704697853185	0.03791948428807715	0.014232512796997263
4220.697743947443	0.024697443325031824	0.014189102064204909
4230.414843896517	0.025405418637566117	0.014341118859364411
4240.089340479741	0.012752782543413948	0.014135309993221266
4249.753628410549	0.015471736600436792	0.01404992137777586
4259.375590209641	0.03005965887871693	0.014228421136995089
4268.98731420262	0.03841182766037168	0.014139532361654439
4278.588782522145	0.015385359486922948	0.0143779393050653
4288.148261282987	-0.014191295609648295	0.014213191402216628
4297.697457988722	0.02367716691637913	0.013924226790804458
4307.236357202017	0.04033227769718727	0.014092687107466693
4316.73360416096	0.04841351146017735	0.014617584026725266
4326.220530952899	0.05017152791943494	0.01514188657992158
4335.697121301089	0.05845917800397727	0.01541796863036451
4345.132398269898	0.06776681459219425	0.015078104849288211
4354.557319699914	0.05790393657814129	0.014802850008331425
4363.971872661498	0.04525647943826473	0.014092753348904063
4373.345449343882	0.05529889557074571	0.013883721155479594
4382.708640833942	0.02592680051595847	0.013747681138941974
4392.061435381587	0.02596743927012035	0.014223274084490811
4401.40382050395	0.03478460602179836	0.013861127519965391
4410.705629550299	0.026619799101071637	0.014280257952216005
4419.997016523356	0.03222116216869293	0.014529416198018784
4429.277970087707	0.04288421863365845	0.014993313369773236
4438.518685013289	0.037567016395354695	0.015826024658516284
4447.748957973758	0.01804594587035539	0.015033457342495058
4456.9687777566605	0.012472970841731892	0.014862994746018649
4466.148695163999	0.029793113725090296	0.014404192398544636
4475.3181537963965	0.02145320476191586	0.014338341639747334
4484.477144470699	0.010932063074259533	0.014407479595772453
4493.62565825831	0.01782174902232728	0.014508683331260425
4502.734669771758	0.011194199137987422	0.014077293139026448
4511.833200427405	0.018092301018844945	0.014308603228554942
4520.921243238287	0.02434794076528887	0.014310913882977741
4529.970118338468	0.027765218909585804	0.014331386863772564
4539.008504326821	0.016876301427617705	0.014319578542326518
4548.036395161814	0.00187406874402465	0.01434405370959997
4557.053783205939	0.01649965292599333	0.014418907692086182
4566.032402256403	0.024402316363239376	0.014336997085339412
4575.000520474312	0.025304690378049007	0.014228778092281777
4583.958132057894	0.02754002602584134	0.014207973719116697
4592.9052323149335	0.028545644006580613	0.014410046587772432
4601.813959997555	0.012394285489254033	0.014560803051490882
4610.712180468875	0.02254446469509659	0.014667088238071235
4619.599889893156	0.02531871734246093	0.014552976273258529
4628.477082900247	0.004150238408547858	0.014148193193000473
4637.316298183137	0.012622787437720566	0.01407893979259645
4646.145004929711	0.012380680166391005	0.013825403491392168
4654.963200322868	0.018291605907775718	0.013860225292470578
4663.7708791932655	0.001114559370741525	0.013944933753109987
4672.540974280654	0.0058381032387711425	0.014360033653794076
4681.300563449967	0.014371574675369626	0.014315981355638724
4690.04964319198	0.022053778845404118	0.014624979682786374
4698.788212680841	0.022215026632221264	0.014550319247040804
4707.516268786751	0.02415532955569979	0.014551046311701316
4716.207196176791	0.03164495771393487	0.014485708032141723
4724.887622216662	0.030891133538598976	0.014582883743167699
4733.557546163009	0.008846155921985227	0.014402053687371947
4742.216965024869	0.017227110528068443	0.014373845702955646
4750.839644967275	0.031008728787502046	0.014353956470999513
4759.451836693621	0.012415720433292646	0.01455166713357343
4768.0535371547885	0.009204421341527446	0.014407821667026323
4776.6447466462105	0.02918768324874703	0.01405906025410851
4785.225465622217	0.022940215374473622	0.01410986982543505
4793.769895682964	0.007846557427039918	0.014210499152150485
4802.303851659674	0.017114611377598746	0.01416767827548955
4810.827333116091	0.03577198101553389	0.014123379146373781
4819.34034054934	0.017693489136959093	0.014135089880110188
4827.842874613688	0.007662939424572267	0.014505596304649837
4836.30956878239	0.02326331726417273	0.014860195971560951
4844.765808608025	0.027856312236880124	0.014863676998734452
4853.211595370189	0.058088526967759596	0.015282477847401455
4861.646929005886	0.08209542505926164	0.015373495821176001
4870.071811843389	0.06934388759318479	0.015027798319189841
4878.486244130218	0.03741086596109105	0.014925117940257145
4886.865345272979	0.0033076433098828814	0.01486973716065998
4895.234018440226	-0.002945098883391809	0.01491676399445235
4903.5922652158315	-0.007425849575168761	0.014735635803183206
4911.940087329465	0.0013503273839798463	0.01479490531152171
4920.277487374856	0.0019927410609962963	0.014471917449449315
4928.57999774317	0.02613766646113343	0.014934975311799683
4936.872110100522	0.04704889123123399	0.015212010676031474
4945.1538268741615	0.06771920593941566	0.01508297774977623
4953.425149924335	0.15168235365557473	0.01536969323297413
4961.686082655609	0.22780149246490097	0.015915969012888435
4969.936627203094	0.18698973826783316	0.015681846265512157
4978.176787231642	0.08456012346172039	0.015846346983945506
4986.382621302771	0.06609731605913673	0.015825435387007657
4994.578096970749	0.19529283302062575	0.016559970402959655
5002.763218397482	0.49133252578445996	0.017298436421466445
5010.937987824444	0.6357939403887296	0.018245902877613556
5019.102409661536	0.4017147774459771	0.01726285414467224
5027.2564877600535	0.13303362449583775	0.015727853354767833
5035.400225421527	0.036487458462211575	0.015711590829002746
5043.510195036333	0.0122183053528766	0.0155736505786679
5051.609853514282	0.02961119334970065	0.015389035038071533
5059.699203979257	0.020264463873554663	0.015034245975851028
5067.778252308513	0.03102426849143144	0.01562599222565714
5075.84700186467	0.0350618918917493	0.015554492725098864
5083.905456787262	0.010050475086658567	0.01514483449939741
5091.953623277725	0.024361729368422565	0.015574461280557552
5099.968572209228	0.02267142842699811	0.015659900789645163
5107.973262973958	0.024820061100618965	0.015442530787703595
5115.967698990559	0.04078258224192255	0.015477217431909107
5123.951886971726	0.020618144943542416	0.01642110828711509
5131.925831195145	-0.0052904167460063045	0.016180602591192278
5139.889537311466	0.013588251055792389	0.01602825555181839
5147.843010446383	0.02069816514769045	0.015737573843635905
5155.786255832219	0.024633510998770355	0.016081054589348234
5163.696891263674	0.056569624563473565	0.016543518833134215
5171.597331570445	0.03125664759683468	0.01624762398509418
5179.487582999152	0.003988628963265327	0.01587400179562465
5187.36765067094	-0.011575667460938818	0.015979728570317823
5195.237541027652	-0.013433707277666422	0.015712253349061345
5203.097259998217	-0.012693981300176679	0.015732182768466992
5210.9468136089035	0.004044635719327838	0.01605783918086479
5218.786207982201	0.02730195473527883	0.016076193773713634
5226.615449933139	0.025979318709915003	0.017135006640296272
5234.434545769404	0.004824044144584159	0.017345490631418204
5242.221749612042	-0.003126009584010341	0.01732991030652964
5249.998842493053	0.010343518209018196	0.01615428119452118
5257.765829318529	0.01327773385151019	0.016186423869882696
5265.5227180123975	0.038209324857328204	0.016302535560880894
5273.269514254873	0.02058032790843191	0.015939195649073278
5281.006225557239	0.0008292975007171655	0.016162652315054767
5288.732858360139	0.003285549913640338	0.01617065922294972
5296.449420340271	0.0008533799222078243	0.01590276262863048
5304.1559181110715	-0.001810191416894502	0.016199625857934725
5311.852359510722	0.023095030162367466	0.01625547263386706
5319.538751321462	0.026089762387236735	0.016277187310578346
5327.215099848824	0.02219758566579614	0.016519052382125705
5334.860383913391	0.008821484109231191	0.01730686408936899
5342.4956613276745	-0.0007006745452929089	0.01735591264369125
5350.1209403905295	0.026452954327036766	0.016410782341454672
5357.736229470619	0.03098381413010914	0.016214496676910484
5365.341534260058	0.0024424858281460286	0.017017137844102522
5372.936864376563	0.00539774941345968	0.017479897554646132
5380.522226769902	0.009802280546522608	0.01636850001784131
5388.097628473606	0.011264139216451717	0.017113745560695687
5395.663078224896	0.01701564336494994	0.017344195662965307
5403.2185848255085	0.00892685965434849	0.016678177547365364
5410.764153925136	-0.01367511174669408	0.016573336495461593
5418.299795541071	0.01561611330977377	0.01718349780265305
5425.825517614548	0.03573836601061011	0.018693537619684286
5433.341327100268	0.03388837596103575	0.01853980996148615
5440.847233145455	0.020902410370747724	0.019075754842143543
5448.343243380974	-0.012344462188954354	0.018402125345985287
5455.8293665595265	0.0025951510810709394	0.018905279040391132
5463.285523240071	0.010086570308772068	0.017771812087841704
5470.731831448128	0.04008875116563577	0.01861207263561949
5478.168300183286	0.014104074052078454	0.017890212619174034
5485.594937993154	0.0008490797484295273	0.017631794050186528
5493.011751959973	0.011533781741021775	0.017583141512744135
5500.418752802263	-0.000980133057193657	0.017235346987580814
5507.815947738168	0.003693059377924699	0.0174852575216192
5515.203346080173	0.0037812306740188065	0.017490610538089715
5522.580956694968	0.007253353161915276	0.0178388393394026
5529.948788509987	-0.006862949295080598	0.018088845737331532
5537.3068500146555	0.01735944503586047	0.018446277608174255
5544.655150754846	0.023000839869510518	0.01775886638424887
5551.993699341536	0.02317354479043897	0.01821494045831362
5559.322504448601	-0.013785244140363268	0.018235363337661806
5566.641575792229	0.0004751068901993718	0.01798037552326026
5573.9509216750575	0.01320252093890932	0.017742769322303502
5581.2505519241395	0.01868296527019834	0.020430151133228325
5588.540475931717	0.016926972275092027	0.020812966760217492
5595.820701696818	0.03012179447522303	0.020808646245735023
5603.091240169798	0.03343387994196249	0.01812319247913072
5610.352099466795	0.024381804492544516	0.01839762590353664
5617.603289200932	0.0037984759731822994	0.01803754678978036
5624.844819036359	-0.002955466403036954	0.01824320531456364
5632.076698687564	0.01245975415912785	0.01865776177230158
5639.2989369765655	0.029283337021744214	0.018956838901843655
5646.511543722677	0.02354895551943964	0.019219902873067515
5653.71452879347	0.019389855971679713	0.01891475980719251
5660.907900707563	0.036617460136897345	0.019042171252081953
5668.091669899918	0.02986834358872704	0.020288571155751337
5675.265845923116	0.037556222750328556	0.020179693428826976
5682.430438380171	0.035019125683709754	0.020211334582046124
5689.5854564656165	0.0241436718460911	0.018809307097604505
5696.730910797182	0.007035404792860395	0.018769221921290737
5703.86681066745	0.009171462535241315	0.018774687979726562
5710.993166327261	0.013597442113713646	0.018747927521332853
5718.109987167596	0.013672687541719637	0.019136500575302508
5725.217283079928	0.0326625410942998	0.020424660564475977
5732.315064449069	0.029118455768920012	0.020523720570350436
5739.403340808638	-0.00579538923674748	0.020363053566686672
5746.4821217414465	0.0015183328761114699	0.019257841215105202
5753.551417763486	-0.008502138557376136	0.019099267757588467
5760.611238988725	0.016285350244120846	0.019166399014438087
5767.661595134867	0.006920688647267627	0.0190098565114644
5774.702496403382	0.003998727468772959	0.01912260950143859
5781.733953037126	0.005177405642094159	0.01921878702163154
5788.755974885944	0.010964298604819452	0.01909273875028768
5795.768572276492	0.004299727792476892	0.019730697219990025
5802.771756005392	0.0014061831477301967	0.02011930568228983
5809.765535188814	0.002636145078369959	0.019599486095053978
5816.749920703059	-0.011866924440152804	0.019525118999283442
5823.724923457758	0.005493269971864293	0.01943305107141764
5830.690552276535	0.0005162513093038061	0.019605348979170885
5837.646818147975	0.003721683497851371	0.01993216141841899
5844.593732512795	0.023100327650242277	0.019911256521357223
5851.531303906505	0.0007098953177435788	0.019658575573800977
5858.4595434248395	0.009605486221563219	0.01974368122418826
5865.378462193551	-0.0013533640607309597	0.020041395265379538
5872.288069711892	-0.013134745328580931	0.0202247339963073
5879.18837717501	-0.011482797382094382	0.019817573464073028
5886.079394574075	0.0016228646770785854	0.019709016947471646
5892.961131941048	-0.015890520077492313	0.020009867597798905
5899.833600978717	-0.00709474724395366	0.020454679792457298
5906.69681219429	0.00936705736270518	0.02064189786585151
5913.5507745118	0.02253612820056606	0.020700409212999937
5920.395500130117	0.00600336193975008	0.021373019208976482
5927.230998856678	-0.007572474978156358	0.020942206269022524
5934.057281340265	-0.013752052055242863	0.020665996493885862
5940.874358262391	-0.004863214076828677	0.020751137029334787
5947.682240336788	0.01211898142370592	0.021068470598317818
5954.497923831575	0.015964513464018892	0.02115815865228066
5961.30441269963	0.013992656660814017	0.02186739808775757
5968.101718518341	0.013403606716993682	0.02221007047669605
5974.889851316832	0.02788960529689638	0.02200798042886936
5981.668821162608	0.019797046758048147	0.0212714542783267
5988.438639719777	-0.002912369934202263	0.021398112004110393
5995.199317120754	0.01829933059888013	0.021777946994287218
6001.950864308162	0.02467984753195134	0.021817708366814854
6008.693292252848	0.0033617715670875925	0.02181261168555568
6015.426611953402	-0.005599730847142503	0.021879844242082076
6022.150833671066	0.009445050139342014	0.021902995188835702
6028.865968463478	-0.009308430495915817	0.02164256426150522
6035.572028173382	0.0015804410352225498	0.022321887173970375
6042.269022393803	0.02183770820025737	0.022541066765661918
6048.956962264839	0.03197006881206504	0.022010427965655267
6055.63585895149	0.035228573039271745	0.021755423263313537
6062.305722895903	0.0438706199960728	0.022421693966951137
6068.96656606088	0.039804404960955796	0.022847477674356593
6075.634727700658	0.0021636459522929316	0.024850168858374218
6082.293869156506	-0.009260294620989151	0.025800858942048432
6088.944000226497	-0.014591270919858904	0.0255891319870304
6095.5851336939795	-0.014926964356937232	0.022980339719945245
6102.217280147227	-0.017669731819529584	0.022940938830353745
6108.840449472644	-0.002493407904472475	0.023048628612809426
6115.454653778536	0.007068926970331892	0.022450842119100194
6122.05990373519	0.042198081865787676	0.0227808952463457
6128.6562107638765	0.043026659835937564	0.022537201320728003
6135.243584865456	0.002962308306579449	0.02202225580507977
6141.822038227877	0.010292091226844026	0.024815328563653736
6148.391580906501	-0.004749757242041451	0.028803755775570126
6154.952225126609	-0.013603377152874395	0.02771393023389294
6161.503980996287	0.008348183669616229	0.02557917262187943
6168.062711007016	0.03199250510714579	0.0234798859863963
6174.612554772466	0.017096857401056043	0.023259132330222036
6181.153523876818	0.005728609627644558	0.02358685831703368
6187.685628517101	0.005599814859350142	0.024568836382264526
6194.208880320729	0.004277770714702049	0.024542175237529527
6200.723290234652	0.017819614393705725	0.023810602376832746
6207.228869229028	0.0027888289524605134	0.023204601260815316
6213.725628296803	-0.0032723910744467404	0.023182898747799132
6220.213579142421	0.001133239599996891	0.023514901497699296
6226.692733485245	0.017851885826466858	0.024071421984167042
6233.163101691286	0.027565189269767844	0.023949763369286246
6239.640193477002	0.01268322247918887	0.023952404236492173
6246.108501083043	0.024024702533766994	0.023701817715296784
6252.568036296824	0.023404703420474474	0.023704578333994142
6259.0188095651965	0.013442259788751633	0.024147638115488892
6265.46083271087	0.03225830007029902	0.024618832911833942
6271.894116897322	0.045621901904558365	0.02450017540973859
6278.318673307256	0.02058833773450439	0.0251711370272988
6284.734513142213	0.025786809384665876	0.024786075528561716
6291.141647622185	0.06664183873181989	0.025680673129123924
6297.540087985249	0.018634087362389643	0.024702179201436567
6303.945035917426	0.02132527442174154	0.024867752553794403
6310.341291497332	0.024149730275235284	0.024929251306869963
6316.728867329246	-0.002302534142179875	0.025364521016606748
6323.107773399915	-0.03246406494114721	0.02498960297569965
6329.478021684556	-0.02465785788059683	0.02481834472259401
6335.839623517579	-0.025560745463247617	0.024976971904964715
6342.192589601279	-0.005845392942264527	0.02554670509330169
6348.536931305653	0.005745278721715653	0.02616744493150417
6354.872660659064	0.012458591209948652	0.027199552170792188
6361.19978841654	0.007365906332879554	0.026846166594858098
6367.533215678003	0.026267057263551004	0.025839330653204606
6373.858044205299	0.0186995972364879	0.025677381514743976
6380.174284801667	0.010600751966055061	0.02520476919188314
6386.4819489249385	0.017228270732040002	0.026374020840291584
6392.78104804639	-0.011975470444701245	0.02564539988726674
6399.071594280083	0.0035667522605047604	0.025136689952012563
6405.353597864453	0.0018527165952708375	0.025022422360383528
6411.6270703131395	0.0006566264499269082	0.026074563479227028
6417.906687068453	-0.021461633010929338	0.027272965618131046
6424.177775869634	-0.03736961008114737	0.027704421539298665
6430.440347023448	-0.0026003102700235905	0.027780498097461553
6436.694413335653	0.014145577934650232	0.028668248126244255
6442.939985761255	0.030457143286085304	0.029161711472780814
6449.177074658126	-0.009018165579363106	0.02698855315336028
6455.405692242847	0.01639249024727885	0.026647648528946844
6461.625850126337	0.02943509182654567	0.026528723973985587
6467.852001492797	0.03312642395000171	0.026755054450432993
6474.069696030583	0.019015130451649143	0.02694020839312282
6480.27894417358	0.0040436473849491264	0.02770394243778641
6486.479758187884	0.017990658049642717	0.02770153652525068
6492.6721497411045	0.004844106347716261	0.027403059790733698
6498.856129910379	-0.012387344627947225	0.02739488089229678
6505.031709190286	0.012866418922371226	0.026829645225191722
6511.198899879802	0.027151864039902163	0.026821416383345315
6517.371937464878	0.019128408155592674	0.026535081555410716
6523.536589039589	0.0025855335729374268	0.026442549715321072
6529.692866929268	-0.0010636502067669236	0.027638383405425588
6535.84078169402	0.03489396177312947	0.027061254183263123
6541.980344499369	0.03564377362620572	0.027432594542291945
6548.111567692408	0.052213620947349944	0.027544705257458262
6554.234461291098	0.10893390731083001	0.02841623600413684
6560.363080178011	0.2495424644921018	0.028454898129247057
6566.483374056101	0.32431940348516924	0.028484581552619615
6572.595354142133	0.23227423017403998	0.028506162913494063
6578.699031664182	0.11019795231533165	0.02835701392614204
6584.794417861342	0.03590077475836143	0.028275519027294582
6590.881523983409	-4.8892318924153964e-05	0.028439749285037442
6596.960361290602	0.0008157180648452837	0.029423008529492433
6603.044805171495	0.02663881239056729	0.029270351118169582
6609.120984460619	0.018937536236260787	0.028931826773478254
6615.188909311505	0.01287479815311142	0.028983642017470824
6621.248592157194	0.05495546922516154	0.02927266832736545
6627.300044303498	0.042208821557299915	0.028928689771086622
6633.343276504658	0.013117573099095024	0.02892415067360041
6639.378300646297	0.020135232010231267	0.028827113014108223
6645.418815460569	0.051583224874263575	0.02908773531836822
6651.451125532874	0.02652560875383132	0.029993444286272968
6657.475242217193	0.021211895377054833	0.02978325889673809
6663.491177428391	0.02747738119679397	0.030432143949587563
6669.498942532446	-0.021416198785445983	0.030697834646398012
6675.498547804677	-0.0088317944420909	0.030633514558574947
6681.503550073553	0.003914868171131096	0.030898221484506837
6687.500397663026	-0.013588260908683996	0.030171699884753992
6693.489101425055	0.017013593670050172	0.029603959988008265
6699.469672223607	0.005871032569895533	0.030177811190349433
6705.442121475954	0.03262614902528815	0.030135542487821396
6711.406461145067	0.024576406579083682	0.0299174412144159
6717.376105959916	0.014094780888436732	0.029755053028363284
6723.3376443376765	-0.024186489666393307	0.029954348963623856
6729.2910882628	-0.0032247701737302507	0.030443659063811655
6735.236449185352	-0.008869231238659958	0.030635932916159663
6741.173737495602	0.012401859174342368	0.030424058294615045
6747.10296519067	0.002750609046416757	0.030022852398792245
6753.037407962879	-0.01265430225035793	0.030006485262556365
6758.9637945080285	0.034084123007713574	0.029674149233035827
6764.882135253959	0.04323919494230525	0.029681009055480396
6770.79244169355	0.029468530722738827	0.03104783505021637
6776.69472584687	0.01366807965329396	0.031010217288773036
6782.588997646299	0.028985400370441148	0.03001201220923569
6788.488396198732	0.009450558930449635	0.029887807846953645
6794.3797879886	-0.003497616854056341	0.030214284359734188
6800.263184014337	0.00911097352110962	0.030091432661636823
6806.138594765979	-0.0008450880983849295	0.03018717096376421
6812.006032290022	-0.020609655508207828	0.03041937153121231
6817.865508117574	-0.022941403635690454	0.030442059588634177
6823.730024084082	-0.020871323803408788	0.030882919888030203
6829.586581514954	-0.006732037983039372	0.03335369882432288
6835.435192474493	-0.010145326074098586	0.03340740016846357
6841.275868516027	0.03397697441547476	0.03377769454835018
6847.108620182647	0.0012016673489427267	0.0313604568779151
6852.946344750908	-0.010247787164874112	0.03168782582694882
6858.776149760407	-0.008456427015578418	0.032101538150965454
6864.598045779134	0.02496794775045917	0.05483064999158527
# Running median (wavelength	flux	flux uncertainty); units as shown in Fig. 1
1653.0705661545933	0.21436883269809734	0.0254713367517079
1667.8837608243507	0.20305704788193113	0.031418135423067275
1682.7880636010693	0.17327341464149332	0.02647301847995364
1697.7797032361625	0.1708896288577517	0.029436473399522975
1712.8549285883184	0.1708896288577517	0.026180679692787836
1728.01001993892	0.1708896288577517	0.029748608485424606
1743.241286346756	0.1708896288577517	0.029194409225638176
1758.54507444146	0.1708896288577517	0.02672912204264203
1773.9177666218618	0.1708896288577517	0.02505648240898083
1789.3201727623075	0.1708896288577517	0.023133732589153553
1804.782369382481	0.1553354086929402	0.022675648120090316
1820.3009117301026	0.15521286064353731	0.02229149518987991
1835.8724075182422	0.15521286064353731	0.02199249835815946
1851.4935114403875	0.15521286064353731	0.023808416902459432
1867.1168248055315	0.15521286064353731	0.020461432314101743
1882.7814546324298	0.1511728875908426	0.020208509550762692
1898.4842704238824	0.1511728875908426	0.022741156076827165
1914.222197166015	0.1511728875908426	0.022391847888182877
1929.992218345174	0.14996736246025952	0.019676928368934355
1945.7404353210359	0.14495315417351476	0.024925480271091417
1961.5133754335684	0.1390340336271291	0.02223490828659677
1977.3082542298887	0.13155770098489664	0.02036809910880335
1993.1223446202278	0.12461334196613662	0.019648118272544934
2008.9529818715787	0.1244280737758866	0.01785064791212803
2024.7413406882163	0.12258619229447384	0.02065283077506009
2040.539823903783	0.11171853762541326	0.016937930608165307
2056.3460007619656	0.11133406528247816	0.021111565931395515
2072.1574972148496	0.11034100535373931	0.019420046577138098
2087.9720060445056	0.09850522913066631	0.017622406103166215
2103.7271661226882	0.09319106172053317	0.01941833475106948
2119.4798377992456	0.09319106172053317	0.01856697230104866
2135.227934725016	0.09850522913066631	0.018122172031237685
2150.969424120645	0.09319106172053317	0.022313118716101154
2166.7023373321945	0.07743137284254482	0.015837559333886073
2182.3619897775575	0.07589908840357268	0.01893819882899459
2198.008435679975	0.07527901521626831	0.015486520361461796
2213.63990941598	0.0669665168424162	0.01776871694222736
2229.2547016693657	0.06640842104043566	0.015882783218520807
2244.8511535905486	0.06480046199769894	0.015438487239662131
2260.3632698469783	0.05943363686848309	0.01838137972966993
2275.853208979245	0.05943363686848309	0.014252377784020335
2291.319503113731	0.05943363686848309	0.014540686734983663
2306.760729058763	0.06480046199769894	0.017808902456622384
2322.175513211181	0.06640842104043566	0.014134929675039619
2337.562533592637	0.06640842104043566	0.014171416971467392
2352.855260646657	0.06640842104043566	0.015265817143109435
2368.1172120614224	0.06640842104043566	0.01382978222999466
2383.3472238522877	0.06640842104043566	0.01416664545134838
2398.5441757058256	0.06640842104043566	0.01433996437043184
2413.7069915370585	0.06640842104043566	0.013724059319150207
2428.8346315234476	0.06904971048022183	0.013528639214500135
2443.926099968491	0.06976079627924417	0.014229794693872987
2458.9153308650566	0.07122804410740947	0.014602147432938906
2473.8661808686234	0.07271819255857466	0.012951635699900104
2488.77779033203	0.07834404145834861	0.011814174016296575
2503.6493300444495	0.08449414220388025	0.012647373767908731
2518.480007458513	0.08449414220388025	0.014906583874158146
2533.2690637289456	0.07271819255857466	0.013317290459048212
2548.0157719502317	0.07122804410740947	0.013031920860820414
2562.7194376032126	0.07122804410740947	0.012559186971975427
2577.379397873989	0.07051638088299217	0.011372786686846527
2591.9950199158243	0.07051638088299217	0.010923950367784332
2606.5656991651304	0.07166693322736596	0.011163980645165527
2621.09085977039	0.07166693322736596	0.013961338884845239
2635.5699549652386	0.07116718368454857	0.01239752064446756
2650.002460352793	0.07166693322736596	0.010121221301383302
2664.387883406587	0.07166693322736596	0.01209152815530361
2678.7257537898886	0.07166693322736596	0.011894197558545084
2693.0156257957774	0.07116718368454857	0.010572817390497709
2707.257079671531	0.07051638088299217	0.01205673239439958
2721.4497152727113	0.06795566254693002	0.010427381869232885
2735.5931581874984	0.06775847852839323	0.011127414978390749
2749.6870553439308	0.06775847852839323	0.011027348108580437
