# Supplementary material for: Carbonaceous dust grains seen in the first billion years of cosmic time
Source: Nature. 2023 Jul 19;621(7978):267–70. doi: 10.1038/s41586-023-06413-w (PMC10499605; doi:10.1038/s41586-023-06413-w)
Supplement: Supplementary file 3 — Source Data Fig. 2 [file 41586_2023_6413_MOESM3_ESM.csv]

# Individual data points (wavelength and flux); units as shown in Fig. 2 (left y-axis)
1712.8549285883184	1.2506424397482585
1728.01001993892	1.1050294768636895
1743.241286346756	1.4116113526376912
1758.54507444146	1.6200153933026182
1773.9177666218618	0.9295099450098949
1789.3201727623075	1.3961931321350867
1804.782369382481	1.5977282486071236
1820.3009117301026	1.451158701993117
1835.8724075182422	1.4523044618712995
1851.4935114403875	2.0600366299891126
1867.1168248055315	1.8066939583818427
1882.7814546324298	1.850147571604294
1898.4842704238824	1.6815574257001857
1914.222197166015	1.3552358366961412
1929.992218345174	1.4133870764530154
1945.7404353210359	1.402116049835352
1961.5133754335684	1.2998951693479586
1977.3082542298887	1.1650692785948127
1993.1223446202278	1.2299953870245885
2008.9529818715787	0.8112199709379657
2024.7413406882163	1.1461164941794035
2040.539823903783	1.0409150182083513
2056.3460007619656	1.0445096326224705
2072.1574972148496	0.9209721401442661
2087.9720060445056	1.0316304296039338
2103.7271661226882	1.1633371183513308
2119.4798377992456	0.8712874667925284
2135.227934725016	0.7096166010569266
2150.969424120645	0.7239426555367146
2166.7023373321945	0.7038192425268504
2182.3619897775575	0.4898810541818342
2198.008435679975	0.4954541484436819
2213.63990941598	0.47121942567923514
2229.2547016693657	1.0906881850428884
2244.8511535905486	1.1123137206168934
2260.3632698469783	0.6058502751076672
2275.853208979245	0.5122120008539665
2291.319503113731	0.6261017499137704
2306.760729058763	0.5556732797475782
2322.175513211181	0.44770746915553367
2337.562533592637	0.6208838473750763
2352.855260646657	0.530025323725772
2368.1172120614224	0.35241481120846685
2383.3472238522877	0.7324756276008103
2398.5441757058256	0.838636263254609
2413.7069915370585	1.0106633564454457
2428.8346315234476	0.7899758384596854
2443.926099968491	0.4650321245925325
2458.9153308650566	0.6659447909397229
2473.8661808686234	0.6455785159684924
2488.77779033203	0.537415085230612
2503.6493300444495	0.5948621334339488
2518.480007458513	0.8883523394491811
2533.2690637289456	0.6522267946023412
2548.0157719502317	0.9285764437566648
2562.7194376032126	0.8769767638620001
2577.379397873989	0.6798768960707289
2591.9950199158243	0.8710439909297907
2606.5656991651304	0.9769453562846201
2621.09085977039	0.8617318849426617
2635.5699549652386	0.6353497425781213
2650.002460352793	0.6059586375410664
2664.387883406587	0.6592911136817963
2678.7257537898886	0.5231988692267681
2693.0156257957774	0.6335061756004414
2707.257079671531	0.6700481736297544
2721.4497152727113	0.6653757779605445
2735.5931581874984	0.5213405905941639
2749.6870553439308	0.6807278534056859
1709.9433578028484	1.309680148098007
1724.6030573294183	1.2167613794104895
1739.4922888824442	1.397051624168728
1754.559786245677	1.522798893135926
1769.8527556483298	1.3515832293712464
1785.3676367613734	1.2246860711487593
1801.060518744773	1.203636280367978
1816.9706421783874	1.4483886714068634
1833.0940743175145	1.4032978562061955
1849.3945670290527	1.3126720854136738
1865.9031470428392	1.1392306174819133
1882.6155573265817	1.2741185908594663
1899.5274327357085	1.4555946407689162
1916.6136537544685	1.1631507833015542
1933.8934689167688	1.1431058227130202
1951.3622615275337	1.1920060570872901
1969.015336116198	1.158299863582108
1986.847923732289	1.3143054527192721
2004.8551966878758	1.119006245988415
2023.032276685815	1.0869978183182796
2041.374237966531	1.0045723998739613
2059.8761179980265	1.061669819658925
2078.5329276133994	1.0004489268117152
2097.3396540665344	1.0912347706169296
2116.291274089287	1.0532299613633598
2135.3827621260675	0.9252431451746
2154.60908471389	0.8959263865677208
2173.9652203226137	0.904452335593607
2193.446161229349	0.9096445807785549
2213.0469190754684	0.8797297847437667
2232.762534264309	0.9751206274143758
2252.5880736424315	1.0199547227319907
2272.5186453806127	0.8043183749261289
2292.549395495007	0.7598400377639133
2312.6755194114635	0.6884258614780383
2332.8922595961612	0.6074164486952592
2353.148076827548	0.7377632543993992
2373.4825249571527	0.7959336122193661
2393.891073765999	0.5447836944676572
2414.3692620326756	0.6080145400079424
2434.912690320064	0.9767987769239971
2455.459024262137	0.8900898344749859
2476.0596937859573	0.8036418284955569
2496.710581951707	0.7912480962715086
2517.407644786096	0.7854706794398496
2538.1469152499058	0.7798079891325956
2558.857510846111	0.8380063261000764
2579.6006200205993	0.6909846086827958
2600.37258091897	0.5433624978969636
2621.169807125477	0.520392281197084
2641.9887942302066	0.6698778282201044
2662.7521806554983	0.8080918660982299
2683.5288817520445	0.6551557342542883
2704.315700814398	0.6686419583338347
2725.109515714741	0.6305106616077113
2745.907292213861	0.6723825100447064
1701.5318657114315	1.2734669688016407
1714.0836491758587	1.4911612700314554
1726.9189520885047	1.4279555730214837
1739.9444225550765	1.4902999045115564
1753.1614419412795	1.4613458490300415
1766.5713801361567	1.3199812497538916
1780.1755869455758	1.183764766879604
1794.064644957065	1.2379604314489212
1808.1503948866105	1.3549836215740043
1822.434103522389	1.4004312645822987
1837.0016930599081	1.3308663593661474
1851.7693425636803	1.4239155249453013
1866.7382309396573	1.5845229290816532
1881.9891046894677	1.568081520890257
1897.4429738365159	1.638322632443874
1913.1009225622693	1.551628380342581
1929.0380329829566	1.5032855156379217
1945.1806233757095	1.3136625448520582
1961.5990855667512	1.2753733771897073
1978.2241477579119	1.2843301418375734
1995.121293257092	1.2337957361148517
2012.225882449913	1.257078033568636
2029.5982841590824	1.1653400589511032
2047.1786821812182	1.131454678136592
2065.022155623266	1.1732921460918488
2083.124550377885	1.065859594929052
2101.4346323199447	0.972416403265538
2119.9981864259357	1.0184155638655707
2138.810624062754	1.009627849548326
2157.8296517697067	0.9407225701520956
2177.0914707981833	0.9241168444378366
2196.5911141440233	0.9779400563819326
2216.3234886602263	0.9638862991625871
2236.2592854924833	0.9487554823612487
2256.420963372943	0.9924822552793483
2276.8031356514516	0.91512742295071
2297.400323764486	0.9075513613181082
2318.206963413914	0.9562230038464812
2339.217421768129	0.8830506294141548
2360.4260069459006	0.9267214911904114
2381.8269716879577	0.8698136926166554
2403.4145258298418	0.8245330996593053
2425.1828481301213	0.7774952126579004
2447.1260898356963	0.8205432089684955
2469.238389916616	0.8417682260718897
2491.51388467399	0.8332992560793319
2513.9467011827674	0.7532231580843499
2536.530980440858	0.7437480108820261
2559.260879556143	0.6795045692496089
2582.130578230266	0.7437938957130579
2605.1342897236464	0.7265420792827348
2628.2662581500294	0.7149624515129093
2651.5207758392744	0.7140470446066959
2674.892179278328	0.7336110104223053
2698.3748626041943	0.7402920661292598
2721.963274839419	0.7324248081234375
2745.5972812445143	0.7181331354821623
1703.477709978717	2.157370706032596
1718.905429081795	1.868612949821012
1734.4842757950207	1.7858536033393744
1750.2100296990332	1.6218131740352202
1766.0784293127313	1.545307046473616
1782.0851813416514	1.549460562179674
1798.2259694483566	1.6263564715341892
1814.4964568960438	1.6835562163283695
1830.8922978448625	1.6271954926222072
1847.4091444759958	1.624354996294085
1864.042642129608	1.5205899342676272
1880.7884464694687	1.5282947265072415
1897.6422251045774	1.5782143898711982
1914.5996623967694	1.6432351168495876
1931.6564675910615	1.5168130937289417
1948.8083728096117	1.315303831792725
1966.0511459258896	1.144621148193015
1983.3805875549879	1.150356642655995
2000.792541058396	1.2946361584687631
2018.2828904941668	1.2390395680821251
2035.8070471211693	1.1997572854165381
2053.3992306344903	1.1324416043502645
2071.0555217517835	1.173474212716527
2088.7720608833874	1.2112595916336015
2106.5450418918235	1.1906315879761569
2124.320536703935	1.0298649249737335
2142.1430395056063	0.8919018896622185
2160.008988559617	0.8245938719050654
2177.9148852551475	0.851996223618937
2195.8572975402667	0.9399390020614553
2213.774901995348	0.9616078339313275
2231.720635309997	0.9264026806069255
2249.6913294604647	0.986525237807074
2267.6838816881423	1.0734418828033618
2285.695260181107	0.9078985882219708
2303.658536195466	0.8308876052689884
2321.6333312900874	0.8093232849394376
2339.6168798610825	0.8840310834012112
2357.6064808247934	0.6411879152476901
2375.59950913368	0.8174179945921639
2393.525013134549	0.8442654078899983
2411.447685945315	0.7220072107455621
2429.365153812866	0.7254555663430273
2447.2751039333816	0.6906321137921766
2465.1752964620177	0.7598639139473726
2482.992136225537	0.6691735000611064
2500.7939501856217	0.578734618063661
2518.578729496259	0.584606945640123
2536.3445293752716	0.5503483498702375
2554.0894624591106	0.6531205924506812
2571.738442262345	0.6918276623336909
2589.3621899431555	0.5936662180660366
2606.959035421753	0.6482657046576101
2624.527359455432	0.7028898486070401
2642.0655992210395	0.6255929327539801
2659.572250631785	0.6110466212594214
2676.9716193865743	0.659217884014559
2694.3359730198513	0.6923870981514851
2711.6639872028672	0.6556924986134162
2728.954387293999	0.5295731779603472
2746.2059489727403	0.5103748779986086
1708.8672583058783	1.6482269989838938
1723.8877233673684	1.6090656281031452
1739.1161214023123	1.6021627567245453
1754.5486881783356	1.6417786324556036
1770.1507287415502	1.4697295419349354
1785.9519403720337	1.4231075045069697
1801.9482484450689	1.5607197754249709
1818.1354748561118	1.456226474287008
1834.4895764237317	1.4298898486316984
1851.0289769104556	1.4460053030190758
1867.7492574398052	1.3387657708075447
1884.6459237352253	1.3838711422893164
1901.71441118876	1.4071309941902255
1918.9500989718094	1.3519272851894617
1936.34831781509	1.2569998721782458
1953.9043530205824	1.1217714342626959
1971.61345469349	1.1405948643139163
1989.4708474453776	1.2556214733445175
2007.471733318931	1.1457272233779934
2025.6113042856612	1.097490779446513
2043.8847501276466	1.1492418864919693
2062.2872530583904	1.0322844630557804
2080.814006712936	0.823943552865139
2099.460217941958	0.8534608388296325
2118.2211121306614	0.8761155587908397
2137.0919421938092	1.0213900412130572
2156.067986356334	0.9887123557080528
2175.1445623967043	0.9790022813204946
2194.3170243171458	0.9375950556623402
2213.580773412445	0.8983575402353141
2232.931256002113	0.9749417294074779
2252.3191412444685	0.9422634142704169
2271.7822881666534	0.932478682284268
2291.316360662914	0.9128125726233638
2310.917088668619	0.8836292319982914
2330.580261256061	0.9678304699986232
2350.2462149951566	0.9608188370458302
2369.9641761162034	0.8280117746042838
2389.730204084203	0.8493657580664995
2409.5404282041745	0.7850444859560073
2429.391051418698	0.7381845768185079
2449.214228441537	0.7729594788778618
2469.06852588363	0.7640869831569891
2488.9504387956545	0.7691843543581907
2508.856534434505	0.7899707784097691
2528.7834585490814	0.76790941647642
2548.6571643915922	0.7844766175423338
2568.543614391269	0.6575816649803289
2588.439748816793	0.5976738326188037
2608.3425793189335	0.7166269583429533
2628.249201671168	0.7497778844216827
2648.0811183720675	0.7708158465191721
2667.909902780213	0.6279627713925301
2687.73292868917	0.6024463752714865
2707.547637323867	0.5821112171876929
2727.3515506275476	0.5795047532295786
2747.0632464351665	0.5931246747250085
1706.7279161755844	1.7180986627901689
1720.6715380200721	1.6587383265209976
1734.8007552016986	1.7515602402964308
1749.116558969663	1.5078500117912579
1763.6875956620804	1.1700729909205647
1778.446499297343	1.345601689096836
1793.4576279589226	1.4208242539999842
1808.6576475864877	1.3994120887661565
1824.106428486322	1.3322559768144986
1839.744871727187	1.1002523692697996
1855.6281715260727	1.5098682293369712
1871.701638916706	1.6234205853438226
1888.0156318163702	1.2770403680340703
1904.5663521933702	1.3495833213945554
1921.3069575337588	1.0838702731808276
1938.2793082849312	1.2090041457437877
1955.4792091354689	1.136146159140424
1972.8679918731714	1.5502837280439645
1990.4787547039487	1.2916183183678047
2008.3069563779777	1.3340188184251358
2026.347940315122	1.2011353119777655
2044.5749099142236	1.2054017360646234
2063.008398822949	1.25161258120388
2081.643482116079	1.1045644407834945
2100.4751508335194	0.9511940367954193
2119.4983176294386	1.0323039743966038
2138.707832498984	1.1322931832530987
2158.098491449205	1.0647669220472475
2177.6650398559264	1.1014494785837317
2197.4021838674676	0.9722252786575396
2217.3046012189848	0.8906029920977704
2237.366944492172	0.5749607164973846
2257.5838550441995	0.6227790183834369
2277.9499717920717	0.8639515376538706
2298.4599252174653	0.9050280576826304
2319.1083585315923	0.7862012068694976
2339.889929674743	0.7998068045386304
2360.7993172443125	0.6047592173161025
2381.8312305199292	0.6659262757405124
2402.9804069899087	0.8459068921561544
2424.241628225762	0.8338216301709243
2445.6097161710954	0.8136340302162957
2467.0795454780105	0.7874682024869197
2488.646040979552	0.7880522011206107
2510.25422247715	0.764867984556311
2531.946284605216	0.7145377082616913
2553.7173946881417	0.7237623228551531
2575.5627936544533	0.5545666386249339
2597.477788341952	0.6666271860930795
2619.3958826779653	0.5779678296589051
2641.3719402696083	0.6488276561217524
2663.4015693127003	0.6904291386675776
2685.4804558411442	0.6698241182834008
2707.6043679593568	0.6012054360362159
2729.6976907541894	0.6041696679481856
1708.3997039862963	1.9649813506201046
1723.889027406206	1.9158338349610107
1739.5133981754054	1.8799004819423895
1755.2686030683533	1.7495572123716985
1771.150408947458	1.6421345240754657
1787.1545737895397	1.6796085876235194
1803.2768536397286	1.6761318659742674
1819.5129978655586	1.5320870186602082
1835.8587659115512	1.5720999897520185
1852.3099288821013	1.494952634260427
1868.8622742342354	1.531472603063004
1885.511613713733	1.5483576882689245
1902.2537813970084	1.411424304239137
1919.0846462577347	1.465339932022649
1936.0001092290504	1.513888944216811
1952.9961129693334	1.5256769909017003
1970.068639861335	1.3966163329785821
1987.1741663331086	1.2706136834745907
2004.346094614081	1.3148002132273338
2021.5805990486524	1.2879462066851544
2038.8739122479255	1.3482491712984292
2056.2223189982783	1.2942353188607747
2073.573179500685	1.2774198495953337
2090.9699250306526	1.4053135842821838
2108.409078936401	1.2624152251643967
2125.8872261845418	1.1227561628418297
2143.4010167105675	1.188615277635463
2160.8905920345464	1.1283603933845505
2178.4076242548654	1.0372846439795287
2195.949021027895	0.9814085536308826
2213.511753716045	0.9895716820997832
2231.0928629335813	1.0086691364158273
2248.6270187804835	1.0439650957916848
2266.172418531248	0.8614045487705134
2283.7263626487966	0.7446637464848853
2301.28621457498	0.8703523039049746
2318.8494119713546	0.8782910007944504
2336.346698130865	0.9079627193329024
2353.8412207338583	0.8620757330544062
2371.3306627332126	0.888417409186213
2388.812766575092	0.8842606847030885
2406.2853459217426	0.8066545652730934
2423.6765636964465	0.7192284878033125
2441.053114615343	0.6797303643847832
2458.4130378212335	0.7609689858051658
2475.7544349903515	0.5806907095166604
2493.0754638459	0.5512230956400788
2510.302831624549	0.7469305620554215
2527.5055700445796	0.6889607024637827
2544.682048922316	0.6379521542622715
2561.830687696734	0.5307409191656478
2578.949960878569	0.5898858873995971
2596.0384003117792	0.6860888194211816
2613.022119937327	0.5940294471255808
2629.971660908764	0.5762927934308211
2646.8857305338965	0.7517594126636511
2663.763084620694	0.6531053188747779
2680.6025280961326	0.4639728594218932
2697.402906159345	0.47207431935454097
2714.163113014737	0.5388553438094508
2730.8097774095577	0.4422020952071832
2747.41381694595	0.5577754863743192
1710.5887491356768	1.564079770086291
1726.0110839113227	1.3441808573082925
1741.6020821505467	1.4780016287866682
1757.3575531187664	1.5066574164340238
1773.2732405001573	1.4311601495430757
1789.3448355553746	1.3922180518519682
1805.5679843760588	1.356111838187007
1821.9382906933558	1.1187612001628795
1838.4513254188137	1.3028406497227736
1855.1026356921734	1.5142942734431977
1871.887747608592	1.5894881567525414
1888.8021778722557	1.5464501928301033
1905.8414411457911	1.4253023542597618
1923.0010450344291	1.2678836126122917
1940.2765077935342	1.2303390717938842
1957.663360001521	1.1544311281517672
1975.1571495195205	1.0505470537816985
1992.753449878883	1.134247540843688
2010.4478582116888	1.121985288005486
2028.2360085321195	1.2284096050640685
2046.1135686315745	1.2649779815187558
2064.0762503998903	1.2731023301540976
2082.119807710671	0.8979506821415295
2100.1982415111834	0.8086277673804178
2118.346853842232	0.9086368053719541
2136.561601457231	0.9233332055429218
2154.8385026903197	1.0998293031041413
2173.1736310184747	1.116467401479593
2191.511352660208	1.2324321336305126
2209.8975691222886	1.2332689954062073
2228.328606012166	0.8684160944748441
2246.800854060335	0.9402478260275021
2265.3107726613944	1.029697885762332
2283.795098777599	1.0698098879281757
2302.308443450097	0.984179353338771
2320.8475384526996	1.0088297421243646
2339.409182888651	0.9542371871246392
2357.9902490518753	0.8389093885985925
2376.5216912877613	0.8522339909368599
2395.065016944597	0.8541162490238126
2413.6173729443185	0.8264767793882339
2432.175972769828	0.7864969780103419
2450.7381083451137	0.8138785536049988
2469.2305838643742	0.8097346561418964
2487.7201386449115	0.8491658485206238
2506.204323853415	0.8863552371945712
2524.6807535336493	0.7668654979935584
2543.147116995999	0.6950810377105903
2561.527491301876	0.6913090668578047
2579.8923645483605	0.6882680447079954
2598.2396643510033	0.7189862558494405
2616.5673844154876	0.5651025884029623
2634.873577682238	0.5518341686494151
2653.08078273128	0.4845265389107644
2671.261957583001	0.5522814130830896
2689.4153793341216	0.551198483061042
2707.5393775263897	0.5620437011097503
2725.6323399056178	0.5399102859673608
2743.692714811771	0.5550845291709268
1712.7387783902307	2.2728543389519884
1728.2098883541485	2.3722466686829136
1743.844206320358	1.5536849505250334
1759.6375087023284	1.6394518505853282
1775.585519893124	1.9847781311236563
1791.6839194641254	1.5584125962646977
1807.9283449519526	1.2848124063818258
1824.3144013259969	1.1239342060586122
1840.8376699666378	1.3754401481952128
1857.4937113714955	1.3966204783913312
1874.278076719431	1.4517351909053562
1891.1863151634457	1.506966324321393
1908.2139688534123	1.48967687514493
1925.3565905074431	1.2121989603519787
1942.6097450719412	1.2705346711432606
1959.9690146431287	1.5760522360390168
1977.4300067900544	1.4087979321318627
1994.9883525010166	0.9642355900631804
2012.6397193628077	1.1673399227188996
2030.3798084797045	0.913591660145226
2048.2043647153223	1.2845203287346914
2066.1091745942076	0.9445261773375114
2084.0485927771615	1.0941497956813142
2102.0576498470145	1.109371751319138
2120.132333648062	1.4178228229681793
2138.268693131792	1.2945314753477013
2156.4628319685075	1.1285844076805476
2174.6595441773015	0.9708282213647297
2192.9043783014954	0.8692715421487267
2211.193688203085	0.6647769132819163
2229.523892366344	0.4726046988415097
2247.8914774116497	0.6659036693822258
2266.2336667676373	0.40749421768205757
2284.6046515393205	0.5094633065669404
2303.0011886318075	0.8682249745941971
2321.4201017619034	1.3128594382280112
2339.858287274288	0.8525853465905134
2358.247230446643	0.6698061721472098
2376.647965661396	0.9652165718443131
2395.0576617794636	0.822817012794686
2413.4735537109027	0.5720284908547709
2431.8929542036753	0.614124966388428
2450.243230297208	0.8000474478701737
2468.5906081112794	0.8791084098120833
2486.932657643088	0.9376976637296353
2505.267011283405	0.9108301713474873
2523.591376110856	0.9422438824790986
2541.8304130025917	0.870752129949781
2560.054068031617	0.4445580604387336
2578.260284749257	0.25148542986219163
2596.4470722887604	0.4933401945526921
2614.6124985626284	0.681340126208214
2632.679697796905	0.596749503457035
2650.721066995224	0.485358973868919
2668.7348965027145	0.46754354783577096
2686.719528706251	0.45381538603454047
2704.673363749208	0.40555924922698655
2722.59486190317	0.3629807517924737
2740.4065351754016	0.5625916064726237
1707.6572231674993	1.8372644692640252
1718.639635486929	1.8066625943510624
1729.598208175243	1.7189119538958721
1740.5321652639736	1.6263280110028235
1751.4407569336176	1.7460387148549052
1762.3232651841065	1.6644891855161354
1773.1320495972582	1.4148937063616513
1783.9131574204052	1.2792602866259943
1794.6659687591111	1.344931169019277
1805.3898856666824	1.6434368434531157
1816.084336634566	1.6778162105567964
1826.7487744569032	1.4392670884322856
1837.3826749597004	1.1287820413005123
1847.9855373228752	0.9754313444662361
1858.5568835891136	1.1322035235467582
1869.0962574105215	1.0367827125861964
1879.603222834279	1.2523964430781833
1890.0773646119353	1.8646889743617443
1900.5182884684407	1.912702105638338
1910.925616259453	1.8927331639786622
1921.298992822494	1.5778755562465956
1931.6380789961763	1.4967225138753002
1941.9425533797535	1.3161431342641658
1952.2121132881364	1.0749063651389008
1962.4464701758357	1.1457435840336112
1972.6453540532384	1.1203570113537178
1982.8085103189756	0.9968145431535071
1992.9356960883672	0.989965430493829
2003.0266890536586	1.1768641536670912
2013.0812772249506	1.0526035717337907
2023.099262533336	0.9637692439002541
2033.0804623427287	0.9565589922763055
2043.0247046756235	0.9308274888622093
2052.931832242808	1.052149273298651
2062.801698389671	1.0005011139564153
2072.6341692145684	0.8111586139324393
2082.429120257799	0.8010367680716532
2092.186440340477	0.8817297874279851
2101.9060282843793	1.157632814683462
2111.587792638702	1.292741663844365
2121.2727954080483	0.893051349602528
2130.919768660571	0.8404799932214652
2140.528646682439	0.7888178049665301
2150.0993714090832	1.0034102969027119
2159.631893297634	1.0297732046828105
2169.1261721409987	1.080230709569884
2178.58217572884	1.003101080110247
2188.0395360114103	1.0386755962021748
2197.458503059638	1.0209762574657515
2206.8390651441628	1.0426541453046934
2216.1812176871586	1.088524622822543
2225.484961055237	1.0087006846127076
2234.7503014146973	0.9468425585147964
2244.015634544897	0.8675519669293112
2253.2425115016545	1.0928648838813861
2262.4309559360327	1.1130489940853918
2271.5809984941957	0.693392241506811
2280.730260895626	0.6590005040219418
2289.8411001418845	0.6576949673377666
2298.913559821814	0.6569510843867742
2307.9476907405574	0.7715859523421366
2316.943544413154	0.9106645668450203
2325.9377254555225	0.9098848652375169
2334.893647246385	0.9242608320185476
2343.8113759992966	0.8452321018147061
2352.690983430194	0.9785699374813491
2361.568291615713	0.8425256931757121
2370.407521431105	0.7248249420498788
2379.2087518701314	0.7298261767241213
2388.007271158839	0.6348654700255898
2396.7678502243425	0.8587860724875731
2405.4905803809124	0.8302640642225575
2414.175556702607	0.6473853749792718
2422.857290444844	0.7455395248358814
2431.5013493815654	0.875980731938466
2440.1078341275156	0.7687077521152348
2448.7107272249186	0.895899940322658
2457.276138576372	0.9831413398805422
2465.804179844178	0.7043513281107203
2474.328301185186	0.6841885052425689
2482.8151571808044	0.6286552900051331
2491.2648637410366	0.6570384950130913
2499.710346308319	0.6542409887655734
2508.1187962427484	0.6496984646631049
2516.5228464883457	0.829603877811995
2524.8899857526194	0.884517410644859
2533.22033882842	0.782703722884081
2541.546021727291	0.8074084064880933
2549.8350500235274	0.9067087869631221
2558.087554938803	0.8980801654652714
2566.335136258451	0.6306864200458446
2574.5463348503918	0.3995445141961485
2582.752463970048	0.5468162536302789
2590.9223553755014	0.5973997331776011
2599.056145642416	0.5855676646647413
2607.184642480544	0.6790769068113394
2615.2771910852293	0.612374055590014
2623.3643173016167	0.5695692493805439
2631.4156512652276	0.7080214454900382
2639.461438715361	0.725448289461547
2647.471594042478	0.7305836885479174
2655.4462629385425	0.7105045128309636
2663.4151953755645	0.5786812907184544
2671.3488073250596	0.38387966169676635
2679.2765732440785	0.3351096156169828
2687.169187579301	0.4043290761205061
2695.055851193695	0.5371071125754135
2702.907535491483	0.5315443234063509
2710.7531685324075	0.5097023378262096
2718.563997687169	0.4870614588533489
2726.368680797824	0.43769308802584106
2734.138737281584	0.5104854524042594
2741.9025562444654	0.7752724487582312
2749.631928660609	0.7120533745936184
1707.2493237493727	1.8382101993743651
1720.5694058084218	1.4796449318185223
1734.0781221497016	1.516670828292008
1747.7766876664366	1.874478452415016
1761.7475046852571	1.8862539435520749
1775.9101860598184	1.9306955201979534
1790.2658624012824	1.6118663061865293
1804.8919723686847	1.3165660496691824
1819.7127618706227	1.4620521208205401
1834.7292706742355	1.6411584161735775
1850.0135050990666	1.721223471671183
1865.4948018507412	1.5699843470064498
1881.240669100137	1.543138402572609
1897.184672821618	1.4360092410929806
1913.3896137489717	1.5935969130533942
1929.793500279378	1.5666937089124204
1946.4542281802537	1.3554089641581903
1963.3144316650314	1.0787143303837199
1980.4269334826442	1.0939776947241924
1997.7877497019558	1.2723987645077255
2015.347745043209	1.257707838885185
2033.1508288660898	1.2682155319709774
2051.1926005143814	1.077732790487292
2069.432499111563	1.0906235831339093
2087.9052428968953	1.1567763954056522
2106.606068343367	1.0033108756764941
2125.5300909486646	0.8893863817876123
2144.649202518256	1.1039011691385487
2163.98494174504	1.0723385570168957
2183.5321426471337	0.9796241269146521
2203.285551094585	1.0220918682781566
2223.2398307350168	1.0367387125514904
2243.3895794901073	1.044067965271522
2263.7293386509195	1.004416802194157
2284.253596399084	0.9754090845676776
2304.9567997686863	1.0066567453862139
2325.83336598993	0.8692864057610789
2346.8776859083882	0.9233756634668497
2368.0841385957137	0.9804484947714126
2389.447100563955	0.9358601569936311
2410.9609394769554	0.8675287527598802
2432.6200363511566	0.7987190962286952
2454.4187876530127	0.7030183962100959
2476.351611517169	0.721976361056402
2498.4129582622863	0.7101590826979817
2520.597307796421	0.6973751644277805
2542.8991862685334	0.5529171294282511
2565.3131621757416	0.5539384096494386
2587.833859303542	0.6923139900625829
2610.455954074545	0.699799068115518
2633.1217752151542	0.8129767665256662
2655.8755826292763	0.6814037301074323
2678.7123070999105	0.6119909283889584
2701.6269566168407	0.5882839668205792
2724.614608305136	0.5813374105272511
2747.605511358144	0.6154592222791541
1708.0455195738314	2.0667383651627755
1720.8356081105599	1.6988261583145625
1733.8151943060561	2.022086986062879
1746.985654659948	2.003219979903723
1760.3483542356278	1.6034195190971372
1773.9046380840598	1.8005191375713567
1787.744769701342	1.5105397957081936
1801.7809003584223	1.6563568067106862
1816.014292381017	1.7080108705689439
1830.530565290168	1.5974600700261645
1845.2461934228338	1.3205220537154565
1860.1623515320844	1.709239027524938
1875.3595016772797	1.6022152129939708
1890.7589321364567	1.7614600743886488
1906.3617232718827	1.5958931724888572
1922.2426927112076	1.1673610861702401
1938.328418287036	0.9224717359000159
1954.689043859297	0.8926554069342811
1971.2555416506395	0.9906322304803464
1988.0931642936991	1.2023026414510967
2005.137499877319	1.3776158362016848
2022.448704565521	1.5108928651883153
2039.96717286692	1.4506046895419975
2057.7477898636334	1.6860136924154911
2075.7864160818167	1.415112130726414
2094.031997876615	1.092295103798652
2112.530158939729	1.1465547546354595
2131.2763268022363	0.8820552539241348
2150.2283569888205	0.923695824442865
2169.4223232262616	0.9178322078959817
2188.8532760074536	0.975085598281041
2208.5161401268088	1.0081671212566266
2228.381709975073	1.1374375433350057
2248.4723651699737	0.9059595334678638
2268.7827380366816	0.8020292722007957
2289.307369310776	0.8718530046196354
2310.04071429524	0.9628571887553239
2330.977160001005	0.9393737391804481
2352.1110345973875	0.8061302545674722
2373.436611070743	0.7746460424508569
2394.9481196533793	0.8414062258027932
2416.639759610104	0.8005955421565427
2438.5057027909716	0.6393386039889029
2460.5401088124313	0.6331842798922847
2482.7371346313967	0.7028024463011756
2505.09092801112	0.7835319039624046
2527.5956505887684	0.7275914539374192
2550.245480054731	0.6038578629760467
2573.0346166135687	0.5973712040508039
2595.9572939104023	0.5429217145174181
2619.007776334993	0.5735804157192063
2642.1803763233675	0.5577903632720494
2665.469450313089	0.5693634462984976
2688.869412188696	0.5515556481954705
2712.3747305269276	0.4242877264222023
2735.9254824223863	0.47423983824327326
1709.730192368966	1.4886375068417814
1722.8079247791632	1.555561386787407
1736.0751131674383	1.6144786489444614
1749.6200961095185	1.7669599924595387
1763.3568983004427	1.6528264749492563
1777.2867551461136	1.5337133135183267
1791.4934602826102	1.5288527515990493
1805.8952692791415	1.3909971611612886
1820.4933318365006	1.370462590192812
1835.366394114887	1.3638211546501278
1850.4374229645578	1.3919695569729496
1865.707475708441	1.3459599048230477
1881.2497744457412	1.3412246652216038
1896.9924627785247	1.4414784252549204
1913.0041887090294	1.5078519945168147
1929.2173965165002	1.5092143208894648
1945.6959472840838	1.4608430379509514
1962.3768027212486	1.4500981906919161
1979.3188361276189	1.329490456667651
1996.4637131328	1.2592531154919002
2013.8651483633296	1.1676148424953612
2031.519090621997	1.1242068551914828
2049.3755750119485	1.114967517906211
2067.4792522737202	1.1214254442313465
2085.8256474488912	1.1286240094930047
2104.37351481704	1.1106542479517099
2123.158158812214	1.126382028721906
2142.174735478361	1.035723487315383
2161.4182778415375	0.9777991970513572
2180.8602031187106	0.9957175163389563
2200.5224136695365	1.0486760185577813
2220.399656287903	0.9894151451476246
2240.486588131307	0.9298981530393646
2260.7777827465484	0.9273125907793933
2281.2677468447414	0.9393933627118454
2301.9509295502157	0.8953286269772947
2322.8217259811495	0.872403214377186
2343.8744894134265	0.9296564202874322
2365.10354281583	0.8385662293006598
2386.503182327026	0.8244440687644591
2408.0676921129634	0.8107055544903568
2429.791353736771	0.8326987352830888
2451.6684397639765	0.8329832229413499
2473.693236338155	0.7671684258654266
2495.8600453137574	0.7918078540406964
2518.1631905792797	0.7751589750610416
2540.5970287506384	0.7340173522130002
2563.155946532745	0.6858258530820879
2585.8343776521606	0.6503830328605469
2608.626798898626	0.6091094452687839
2631.527743283768	0.7098774398982836
2654.5317973450706	0.7431991126666758
2677.5803160671626	0.7173474286667805
2700.7183066535104	0.7103025582059515
2723.9406142966973	0.6757405786615437
2747.242162699675	0.6735470433432055
1707.030320967024	1.9120508293503296
1720.348694350608	2.1275888571558803
1733.8556778187665	1.8630871044424304
1747.5524861088793	1.6909611942873954
1761.5215109771589	1.588139285938885
1775.6823755891753	1.6339755302031005
1790.036210411057	1.678143498496366
1804.6604441681525	1.6217901599672297
1819.4793324866532	1.444527735770105
1834.493915000319	1.3652658675747593
1849.7761887918564	1.386109566462485
1865.2554996314464	1.4183209715398128
1880.9993470301445	1.449944932371109
1896.9413054843478	1.5672657676413377
1913.144167671882	1.637775520086125
1929.5459499420951	1.4702714283629978
1946.2045406356424	1.2357656090917744
1963.0625813247332	1.1041633426211799
1980.172887982296	1.1279598206700963
1997.5314771882456	1.1932849634286664
2015.089219965808	1.1375105810530681
2032.8900200420578	1.1758310580499551
2050.929477325286	1.2020150073640161
2069.167036142046	1.1415800078262501
2087.6374102780073	1.0418192032000282
2106.335836817214	1.045152310184063
2125.2574318839293	1.0654698812330734
2144.374090889287	1.1279520114984962
2163.7073497632423	1.0453220102196392
2183.2520431865946	1.0473204526925288
2203.002917703383	0.9686903360060273
2222.954637645767	0.9009256090419343
2243.1018016283933	0.9344292434693972
2263.438951642559	0.9791628995460385
2283.9605765769393	0.8566584246256752
2304.6611241779447	0.8272768672514756
2325.535012391925	0.8157141614190057
2346.5766327839874	0.7720653476284812
2367.780365146825	0.7679297014624704
2389.140586713857	0.7468658400471542
2410.651665871434	0.7950510499449318
2432.3079843567893	0.7787256158592161
2454.103939355188	0.6623434648593073
2476.0339497173068	0.6888529052933527
2498.092466473709	0.7283780394596366
2520.273970240559	0.6816768096912343
2542.5729878689917	0.6847481263706834
2564.9840885528693	0.7156522525722563
2587.501896767338	0.6134908739931797
2610.1210896179077	0.6393018863489544
2632.784003228946	0.6597875278990699
2655.5348918267805	0.5925902071622463
2678.368686844681	0.5967221459986188
2701.280396912797	0.6832335175809151
2724.265099787694	0.6824881535982812
2747.253053610226	0.585975813288418
1709.8431329121538	1.6672153737192796
1724.447882444878	1.6529639749350904
1739.2319322734959	1.7119025604352311
1754.2474611246025	1.6580178672291535
1769.4427679183652	1.494932218998122
1784.865459308906	1.6827006966681073
1800.5119447668512	1.518819330869256
1816.3379409802596	1.4694845511509944
1832.3830213856052	1.4127937404931514
1848.643219878839	1.24222949034674
1865.0819808535527	1.336867124139189
1881.730594222551	1.5041903488382629
1898.5847668434387	1.4980651421838822
1915.640096544484	1.481473750041305
1932.8712507346704	1.3377257423461595
1950.2976412228068	1.2945773580263134
1967.9146121528906	1.3287854511342847
1985.7174282252188	1.218064806609831
2003.7012800368918	1.1851346846063924
2021.8612989493129	1.150238769790125
2040.1925652853827	1.1678435321635545
2058.690111502971	1.1198305118391425
2077.348932975606	1.045678066502325
2096.1639982159813	1.0503461346930394
2115.1302519575675	1.074342491468787
2134.2426283225536	1.0563511570803232
2153.4960591262793	0.9349039412580942
2172.8854682096153	0.964139636712729
2192.4057914474965	1.0089414742713771
2212.0519786392288	0.8799071634439785
2231.818999112636	0.8731961743662879
2251.7018512014793	0.8529138498424285
2271.695559907047	0.7927032546329329
2291.795191905375	0.8145936778356883
2311.9958520388977	0.8587107040307167
2332.29269497886	0.887029696732646
2352.6809228358557	0.8406554302991471
2373.108559208991	0.7974658736153358
2393.615493463725	0.7062913270735738
2414.1971569536836	0.749304347696868
2434.849050615327	0.7922172362836992
2455.566737693491	0.7491570013245633
2476.287355073438	0.7260215645886868
2497.0627689344824	0.7129864042052916
2517.888827415034	0.6833622100429523
2538.761452238965	0.7210584127214391
2559.6766427168072	0.6603686636041717
2580.562915093653	0.6491756143826675
2601.48197684388	0.6239897378534734
2622.430135051559	0.5901330867293155
2643.4037728793173	0.6177104064762764
2664.399356191228	0.650979835746442
2685.3388671932103	0.5509810172419394
2706.2918058076016	0.5877801979315329
2727.2549482130316	0.6389567499852343
2748.225145798361	0.5770670393691254
1709.856616080485	1.3520942161104883
1723.602146802301	1.5996109852660494
1737.534987975899	1.7857671756743958
1751.730297365454	2.1038389100071773
1766.1145521568078	1.870364911702062
1780.6887614915759	1.558724709466066
1795.5228107997323	1.2935274685068583
1810.5481181187201	0.7847008244632729
1825.830203219283	1.066471834141486
1841.3045888378153	1.6073630351497437
1857.0322259618304	1.6784238958810445
1872.952948902465	1.2653460004175034
1889.122948152794	1.420714189902526
1905.4865475904219	1.5000679874261744
1922.095014111714	1.3467776541246648
1938.9444811290948	1.0609514508116633
1955.987260603869	0.9290225676943237
1973.2659685800306	1.3715397378587406
1990.7763340192346	1.6830867821692446
2008.4789907337108	1.3479944569946498
2026.4076343642596	0.9103650246352044
2044.5576416898143	0.9741354632498781
2062.924272077241	0.9886479083456217
2081.4802452367926	0.9832663415995101
2100.2464654560913	0.8803825882840286
2119.2179189131916	0.6134362467729527
2138.389506234412	0.6811696640140827
2157.7560482454405	0.8516219142608251
2177.3123019819295	0.9039058189300184
2197.0529695169243	1.2763537949378232
2216.9727013783354	1.238748829758403
2237.0661081584963	1.3435206123147567
2257.3277715237086	1.3658282046134478
2277.752247532783	1.021282964429439
2298.3340808173994	1.025739326873157
2319.0678135250264	0.9910323892722136
2339.947979215544	0.7490700043602936
2360.969124408139	0.7557647964973482
2382.1258106169444	0.888614518800962
2403.4126203860637	0.9409097870642826
2424.824167495661	0.8022577568149943
2446.355094443765	0.7914277740735984
2468.0000886073167	0.8059327918176462
2489.7538784640847	0.8578373929510759
2511.6112461517396	0.900560876674466
2533.5670248946813	0.8512583080057863
2555.565242081367	0.5799167761787887
2577.6488539750067	0.6268242323700741
2599.8129406684047	0.7711561266114608
2622.052657187083	0.5712800187204129
2644.3632256555234	0.5283797178905748
2666.6769497222845	0.5315742999580908
2689.0496833029338	0.6940781238747327
2711.476955319597	0.8323375278545357
2733.9543739374885	0.6588386691421999
1711.1904027564533	1.4348427938524886
1725.5099989921962	1.3426976074168717
1740.074312628815	1.1980570995065634
1754.8218947813305	1.5179055228140046
1769.8108336813402	1.552613009269928
1784.9837895118621	1.341787253455801
1800.3943136017326	1.221872864702623
1815.9893448337493	1.2749839572347592
1831.8177421923317	1.2738599376780626
1847.87582069642	1.186516751362213
1864.1181321268932	1.2658213807501701
1880.5852909304454	1.5167793090185797
1897.273226671556	1.4644959626120264
1914.1444221199788	1.5956294709942855
1931.2309902941647	1.7045668252501835
1948.528525117248	1.3482201085138352
1966.032508614924	1.1547316958300282
1983.7169418025417	1.0825131016980898
2001.6017471317343	1.145808861046874
2019.682146270563	1.003002771667732
2037.95327935356	0.8972933306969526
2056.410210462718	0.9453831266939928
2075.0479428860917	1.0056619069432178
2093.861427530625	1.1504661773463314
2112.8455661791036	1.1543378038667538
2131.99522255444	1.0294335463269726
2151.3052328121157	1.0478057022083798
2170.7704087028583	1.011431640510608
2190.3855510869766	0.8830139693063997
2210.1454584572457	0.8755607112411664
2230.0449211221976	0.8019194118808297
2250.0787417409942	0.746842141548693
2270.241737263458	0.8070684664348232
2290.528744681646	0.860576678820263
2310.9346307565725	0.9139511405418025
2331.4542896182916	0.9040837080242461
2352.0826581678907	0.8383904366614144
2372.814712476854	0.8028845426420851
2393.6454797562596	0.8299665087665236
2414.5700359044667	0.7830840410037052
2435.535037240675	0.7717619160000271
2456.581422451322	0.8064015756617456
2477.704502708215	0.7664830550031125
2498.8996605964267	0.7207525182683682
2520.1623426484757	0.7632967093151406
2541.428032086189	0.799691699373151
2562.749959469324	0.8232194857807626
2584.1238637183205	0.847052530838631
2605.545559274805	0.8424983212031157
2627.0109402080425	0.8180983457539571
2648.4466423270032	0.8395723314081441
2669.9159963694756	0.7532501216549347
2691.4152122744863	0.7018388803514953
2712.9405780609245	0.6583470728488899
2734.4884666246526	0.655336106474387
1713.1000235852698	0.9882969184033459
1727.8899445565064	1.245794603002067
1742.8569423120919	1.2547258818008273
1758.0479082175693	1.5115680179174682
1773.4593056911624	1.834036546707679
1789.0475167763914	1.5511279346151259
1804.8515203200102	1.2382340772897706
1820.8674098085664	1.3673284627430564
1837.0591788825636	1.3045826855780502
1853.4576473247862	1.1510844861539737
1870.0585864971777	1.2988633462706176
1886.8576603705067	1.5264107058666747
1903.8299169751929	1.4718643702259342
1920.9944764581878	1.4095641878136729
1938.3467529175884	1.362800632435901
1955.882082201431	1.1283359552687777
1973.595727167953	1.0842033629706918
1991.4828923297102	1.1720507002015537
2009.5387319276062	1.1012806819051235
2027.7583530566858	1.064277085932257
2046.136826284843	1.048518410619631
2064.6691957227204	1.0031183652876916
2083.3504820590188	1.0540696905100067
2102.1756955305937	1.0600060411300873
2121.13984410211	1.1635204651963464
2140.23792788358	1.031884845221171
2159.4649588382695	1.0180422823546502
2178.8159626446004	1.1631929451530894
2198.285984216099	1.1535049316270516
2217.870097036415	1.062292732400209
2237.5634008560455	0.7627211657474552
2257.361036474074	0.671156811763451
2277.2581822825346	0.8414984586472289
2297.250065753593	1.0513647222827542
2317.331961085991	0.9921167905007251
2337.4526728227324	0.7578170463906423
2357.65149099273	0.8099845707839107
2377.9239155933888	1.0089386597810508
2398.265515159466	1.0841483105514906
2418.671919597913	0.9442791357947238
2439.0812103104445	0.8627569632846362
2459.5444741885553	0.9028101142942109
2480.057621752253	0.876233558295503
2500.6166360013885	0.9250717509640229
2521.217576356736	0.745849737418351
2541.790033104705	0.5959596305692632
2562.3947865666837	0.5688821068256326
2583.028199312695	0.5689554837045959
2603.686708848243	0.7271479216920861
2624.3668341376892	0.6037918147611807
2644.991729602016	0.6313727625458674
2665.62985092927	0.6943609736757458
2686.2780227359017	0.7388536354525331
2706.9331437185624	0.7620873771986476
2727.5921998762938	0.7006036788756709
2748.1737266461205	0.6104286912704167
1706.9193065936554	1.7203271592292162
1721.4431720680868	1.6281244218372368
1735.9690917925284	1.5357501392305994
1750.5334258784253	1.6811879499144025
1765.1332637171276	1.8684119617486872
1779.7657462861187	1.7249384314926948
1794.4280689540026	1.500689614609933
1809.0701189627298	1.5519957333107737
1823.7351555358448	1.6221613276716116
1838.4205898025928	1.5790293904991821
1853.1238862261046	1.530736180738856
1867.8425672462852	1.4629374334645586
1882.5219395017773	1.4696151400113047
1897.21072501057	1.581391742444674
1911.9066637545582	1.4139236444033096
1926.6075484407922	1.3296742436190114
1941.311233912119	1.3014862781970993
1955.9597393342783	1.2835394216359102
1970.605931142071	1.1472270360798373
1985.2478695331185	1.2100628882863427
1999.883664512063	1.2380519058810295
2014.5114857047454	1.1575248592386942
2029.071192024244	1.028713710390941
2043.6186194386103	0.8893424685763965
2058.1521263431387	1.0628380107640911
2072.6701234853163	1.186630848525513
2087.171068534441	1.031767802545182
2101.5936017212753	1.0818139066738652
2115.995515522338	1.2675020262627184
2130.3754451685913	1.1623160593338457
2144.732067434449	1.1198887056817473
2159.0641051997013	0.9789852556550639
2173.370329342784	0.8376064076071106
2187.588883394839	0.7877110955384997
2201.7788235123953	0.8950877322470058
2215.9390674699907	0.879013757604255
2230.068573645882	0.8230189982606865
2244.1663415401354	0.8672267914864332
2258.2314043681517	0.9985530925272248
2272.2628363719236	1.1601450335350407
2286.199212071869	1.0035603315395973
2300.09990278249	0.7641700186422198
2313.9641092389074	0.8714065664474913
2327.7910604747067	0.7649950714420473
2341.580019611659	0.7369075925001168
2355.3302811063704	0.7042096509297261
2369.0411691117324	0.6055385511769934
2382.7120378921495	0.7114712435942052
2396.342271190286	0.7187035717184432
2409.931280611049	0.7489152889254842
2423.478504055866	0.8809340076479568
2436.983406121477	0.7644617427868655
2450.4454784468103	0.7410911883925736
2463.8642334690267	0.8517148436442216
2477.2392132571003	0.9057272833523586
2490.5699805111153	0.7219679753053632
2503.8561208309525	0.5561148385508073
2517.0972439476445	0.5197429428468856
2530.292977823209	0.5065906063546723
2543.442974344803	0.7051972129518963
2556.5469052405133	0.712951887613963
2569.604457345416	0.6515788778129796
2582.615344025577	0.49915382376805695
2595.579291950457	0.5996591554443125
2608.4960457386373	0.6917272538712309
2621.3653699071037	0.7298555135429947
2634.187042715556	0.7723996036422041
2646.960861362135	0.7607513420165205
2659.6866367567754	0.6959502450686893
2672.3641962525307	0.586474554818592
2684.993379376485	0.6124896844055838
2697.5740427794276	0.7214785779262904
2710.106056006564	0.5756459544538587
2722.589301145213	0.5165026069548532
2735.0767217551006	0.6193990692811372
2747.515108762885	0.5278076857918899
1708.2630664182282	1.779067632754779
1723.751151004229	1.6501420136603495
1739.3742721384517	1.638506405757771
1755.1282169323279	1.5782278143461734
1771.0087525868316	1.53750900546172
1787.0116374180602	1.6441150581118447
1803.132627810574	1.5545821045107824
1819.3674734718722	1.4399430864244251
1835.7119341856353	1.3860740916405223
1852.1617813944845	1.3484283374852044
1868.712802892365	1.3990445808786707
1885.3608107600326	1.5372979660174393
1902.1016394070914	1.789229202158498
1918.931158137613	1.8516790484545727
1935.8452682125792	1.569694749296255
1952.839912614873	1.3329410037147431
1969.9110740485748	1.210319229318562
1987.0152324227467	1.204029275480056
2004.1857872953103	1.2793399420059577
2021.4189133166408	1.2263323757074702
2038.7108433991561	1.090996184593685
2056.057862626377	1.0845059142227993
2073.4073354094003	1.1005635151331823
2090.802689550107	1.0974516072194591
2108.2404486747787	1.0547433976115383
2125.7171980231606	1.1039663945113034
2143.229587798683	1.077089597152065
2160.717764308887	0.9684593666152066
2178.2333955194326	0.9957612175575611
2195.7733893340155	0.9915610865063491
2213.3347173572747	1.031316176029681
2230.914420440168	1.0165715926085825
2248.4471739077517	0.9750614667639245
2265.991170379911	0.9345747918777763
2283.5437105354786	0.8730752495460359
2301.102158027174	0.8892402580431974
2318.663950721491	0.8655118183093438
2336.159837450515	0.8560090737475329
2353.652960844051	0.8190142933597137
2371.141004040294	0.7766624492197834
2388.6217096659666	0.791051888162814
2406.092891558178	0.7641375186869703
2423.48271838573	0.7406285135537412
2440.8578795305275	0.7501894005287238
2458.2164142922015	0.7255954219555819
2475.5564244988127	0.6370161882563592
2492.8760680209093	0.5929617538626281
2510.1020579571064	0.6855262482891437
2527.303420504537	0.7215213815150944
2544.4785256099085	0.7111511786133777
2561.625792838609	0.6039757463573728
2578.7436968233824	0.590616585376715
2595.83076952561	0.5517160526269896
2612.8131307956505	0.5671702274573841
2629.7613161451845	0.5701075613778471
2646.674032985407	0.6387596064804738
2663.550037223798	0.5983478920520423
2680.3881338829156	0.5273170902999561
2697.1871682542533	0.5608209251394201
2713.9460346306582	0.596834353192792
2730.5913676276014	0.5923700095943918
2747.1940791752468	0.5298784576582733
1714.940523980754	1.7715579204683596
1730.1681267228973	2.1230636219876535
1745.4764027331694	1.9750705675963958
1760.8616237630565	1.9365920976483588
1776.320099514649	1.3897751047345337
1791.8481758207809	1.3846619708866712
1807.4062664297755	1.4808675227870747
1823.0247518688168	1.423597858620285
1838.7001525667515	1.5723529353101862
1854.429041948086	1.436807943303575
1870.2080408926122	1.5633934042013
1885.9892716127492	1.7060526534198999
1901.812236413247	1.7765311782850977
1917.6737731544608	1.6579093615899803
1933.5707757408848	1.5467619576761835
1949.5001971685438	1.5500773086565927
1965.4075940003402	1.529250830552856
1981.3399638653727	1.2518476884054994
1997.2944941660603	1.0251958804630505
2013.2684302477514	1.1907312880076135
2029.2590804428462	1.3391524171372837
2045.2070248611888	1.0063022130458612
2061.1651960138784	0.8484172605000871
2077.1311385749987	1.105573309178541
2093.1024545002288	1.136568918730618
2109.0768132507387	1.106814033321294
2124.991223364358	0.8446556589608025
2140.9031199240817	0.8659855186154889
2156.810395492344	1.205722166619116
2172.71099674286	1.0600268512885676
2188.602935122927	1.061222969720534
2204.420872231504	1.1382318959350817
2220.2254693080163	0.8917749623507754
2236.0149428824257	0.7873703036007289
2251.7875663610953	0.8494378080951822
2267.54166412712	1.003681484972847
2283.2105737802062	0.8899573083775457
2298.857082147155	0.8760605820556712
2314.479706517371	0.8535148965617092
2330.077009313843	0.7941671441998047
2345.647603049302	0.8815774957557754
2361.190152383104	0.6915136742427247
2376.6374552912052	0.5546094879647183
2392.053671485991	0.6297851201730094
2407.4376252174875	0.6287827510922548
2422.7881848483626	0.7776229987910311
2438.1042634167857	0.9706694709274286
2453.384810589896	0.8207119824617518
2468.6288206068907	0.8613649644048466
2483.76955967853	0.6492267367127335
2498.871529910712	0.4022589827770456
2513.93386296713	0.4085156681052474
2528.955721255461	0.6503225243655134
2543.9363042174223	0.7348304008772291
2558.8748453374824	0.6851833137706267
2573.7706103627083	0.6073418033082238
2588.6228977538794	0.6905020543577397
2603.4310379975054	0.6376863791737679
2618.1943918501593	0.7022649296934234
2632.912348637445	0.6311376479202749
2647.5843266872516	0.43868220521835827
2662.209773706609	0.41195479153468184
2676.7881599981342	0.5575553504487522
2691.318988057001	0.436146737988238
2705.8017827924064	0.4970843700880887
2720.2360939923137	0.5660286742574905
2734.6214976612227	0.580558693394302
2748.957589610115	0.6286444934354711
1708.8014339047484	1.7621595281982119
1724.2076545946122	1.7319594206568045
1739.7823625193864	1.755475746913884
1755.5213713231926	1.7279188312733555
1771.420429137435	1.7604271689979845
1787.475231724771	1.691398368021016
1803.6814297260396	1.6291335863503873
1820.0346314658452	1.5089034964413275
1836.5304124834854	1.484528044349036
1853.1643245712896	1.4359192982316196
1869.9318984989918	1.3661251801700265
1886.8286556551666	1.4717834185562413
1903.8501153889626	1.45738323411432
1920.9917899995073	1.3861021061927012
1938.2492024249325	1.2544736385485442
1955.6178879135457	1.2299714521746141
1973.0933989783123	1.18657022065337
1990.6713137755949	1.1864334352271355
2008.3472340378275	1.1673586666391518
2026.1167983410091	1.1811527757326192
2043.9756790030635	1.1918457868352996
2061.9195923942757	1.1576893323192015
2079.9442968248313	1.1057280144175772
2098.0038413042844	1.1713391574531533
2116.1334909879665	1.12808198031187
2134.329206853893	1.1387834327508737
2152.587011396462	1.1698757905188601
2170.9029821952936	1.1691706302203673
2189.2215435980697	1.0543348950810212
2207.588549151194	0.9675519435508868
2226.000328301318	1.0333079160660705
2244.4532755500973	0.997018982855395
2262.9438539915445	0.9440697741024987
2281.408866688543	0.9448625606064233
2299.9028676216853	0.8054544481236762
2318.4225919796004	0.7740237730310703
2336.964842210002	0.8193858931881406
2355.526493874811	0.8177623967870732
2374.0385734620318	0.7644503295817919
2392.5625240537647	0.7620014309214651
2411.0954955529955	0.8076310425712897
2429.6347043541286	0.8251794344080351
2448.177445210695	0.8382335486558536
2466.6505987958153	0.782217995235957
2485.120834693956	0.7423863140331592
2503.585706630482	0.7025058814644567
2522.0428311421315	0.6578533302199698
2540.489899953624	0.6342553365100373
2558.8510694547435	0.6194708653190221
2577.196754092812	0.5950198221098546
2595.5248836487194	0.6003252027242791
2613.8334539244333	0.6067531692772872
2632.1205198947705	0.6189418720966536
2650.308701075619	0.5703225210109049
2668.4708792568977	0.6070138119493484
2686.6053333355107	0.6277858338254627
2704.7103945985896	0.6311738602463384
2722.784452476517	0.5501172021624973
2740.825956930516	0.5112734263052143
1711.104368268407	1.7817693413986813
1725.5470899559111	1.5892717902393692
1740.1715501197498	1.41516511849074
1755.0353520348326	1.7573304736494177
1770.0816345926346	1.696753036432086
1785.3635020421912	1.1794719970055096
1800.8283362535092	1.1111669405525417
1816.5245883058167	1.5433628938445672
1832.4486039825679	1.514296487851418
1848.5553144946432	1.5757663106184088
1864.8849952140738	1.4990214839379443
1881.433609687867	1.0957024090014127
1898.1639539029495	1.465735017603657
1915.1078727783204	1.5442664120817367
1932.2609970217845	1.613096204479467
1949.6188463778965	1.338259372151467
1967.1556389177006	1.392210416279097
1984.8911307678118	1.3611135140471362
2002.8205834887788	1.2499386201866063
2020.9391777883131	1.4634173149254803
2039.2420189565214	1.0877892558279023
2057.7241519971176	0.9627588861750068
2076.380569970014	0.982101939951247
2095.2062172210863	0.9960102943406061
2114.1960003540817	0.9229207076604031
2133.344798635468	1.0602966934170526
2152.6474671307046	0.9768179421594874
2172.0988501057527	0.9961292087396656
2191.6937894788043	1.0831849185786386
2211.4271190521367	0.9308394725720619
2231.2936848755453	0.6042398345460085
2251.2883471701803	0.6706677735884647
2271.4059860320986	0.6090974355876625
2291.641511077788	0.6697616678029896
2311.9898590642806	0.6011451198392054
2332.446009162562	0.5342039944344298
2353.004979386996	0.7194189092119604
2373.6618384645976	0.6259993895369964
2394.411703403188	0.5188246260212224
2415.2016758681934	0.6007135898112257
2436.072352764433	0.6779228649712734
2457.0190844089693	0.6868902448600943
2478.0372919359265	0.7021660054462815
2499.122459893002	0.8063733546341307
2520.2106101282156	0.9135665153052798
2541.354528799503	0.8268964026895493
2562.5499904014464	0.6940651527347801
2583.7928443193173	0.5452212709397606
2605.0790189012437	0.541005908990525
2626.335762446095	0.6710301846192839
2647.62587696727	0.7104782288413606
2668.9456040455802	0.6328543167130297
2690.2912626898433	0.6547716568946547
2711.659256077242	0.6271005943123572
2732.9701825696675	0.597030671228125
1701.8712117161263	1.772810256912133
1716.4617070578759	1.6683462041483847
1731.280650872032	1.5669317292761373
1746.2770189552673	1.65591380826088
1761.4977946898932	1.4008762488274131
1776.9394345541602	1.4330470631708259
1792.5582349983592	1.532521705024042
1808.393251358966	1.825029531172684
1824.4405694566235	1.6786283110835927
1840.6641122751416	1.3861412901615253
1857.0947600761754	1.2998393953294238
1873.7282759236455	1.1159697692350323
1890.5603152795602	1.1802004340497503
1907.565877210109	1.329054051401161
1924.7641193824588	1.2455796524696436
1942.1504468956116	1.2604800205227729
1959.7201864449546	1.3945716492546691
1977.468591592846	1.3399782161456515
1995.390857441468	1.1578425048180294
2013.4821287227007	1.2778161227572802
2031.73750293005	1.2350411651265205
2050.152040958191	1.091468204796194
2068.7207771926296	1.1909782107401126
2087.43872255097	1.1044456760655643
2106.3008774784576	1.0320488351658474
2125.3022401436915	0.9314733711272445
2144.4378008452027	0.8831604377983953
2163.7025617580366	0.7822560721279463
2183.091538799309	0.869057414437162
2202.5997671589857	0.9291572964916827
2222.2223106532183	0.8451605729335395
2241.954259416553	0.6952098227426207
2261.790744712673	0.8261271562419769
2281.72693547198	0.7598893652602031
2301.758049801322	0.7477975736404343
2321.879352625816	0.8388370408228963
2342.039548025607	0.8826379008232459
2362.278003129977	0.8672847301461588
2382.5902091057983	0.8310108623806316
2402.9717257917905	0.8130189015765277
2423.4181745192996	0.6977501885602986
2443.8675151847415	0.7922857547375965
2464.3709349294263	0.8425397393677589
2484.9243362484135	0.8258199112830844
2505.523694258837	0.6377405361769496
2526.1650606487183	0.6615824215817498
2546.777887536719	0.6444466438293774
2567.4230745158397	0.7756422191769495
2588.096977018233	0.7105205000077819
2608.796025558578	0.5913099949272104
2629.516732270264	0.6832791380437938
2650.182100777176	0.6946553000590904
2670.860721100645	0.5858287565368281
2691.5494116259424	0.5845241015229227
2712.24506496391	0.6335384557339296
2732.944661199097	0.5212985423159887
1714.37270027437	1.357248136007832
1729.8844768666238	1.3471653817936968
1745.5157615873745	1.526766954363038
1761.2624093614138	1.6347740314172765
1777.1202685915187	1.430673231555552
1793.0851975226697	1.3605524660370671
1809.1530657880585	1.244645159150967
1825.3197589925098	1.2779324528833118
1841.5811864636985	1.1428489249800597
1857.9332793396547	1.2668844655300426
1874.372002842597	1.3769041446847938
1890.8933534095884	1.33662380675938
1907.4933682307772	1.1798640595813246
1924.1681232951496	1.2224781022472042
1940.875109083972	1.2250834762266487
1957.6469495900385	0.9728643956574241
1974.4799082914801	0.9036704843419184
1991.3703055755782	1.4546043629825343
2008.31451278926	1.5889854065006705
2025.2611165851672	1.3150044873363986
2042.2525363360023	1.2521425029968711
2059.2853763922967	1.0970162218921526
2076.356301287329	0.9727239595647774
2093.4620390095533	0.9354216304872197
2110.5441257183384	1.2099923600691531
2127.6530296068063	1.256112965396296
2144.7857303796645	1.3118078942739049
2161.939269963377	1.1162215301082066
2179.1107579227687	1.006822752257227
2196.236386475423	1.061388142273004
2213.372996960866	1.150550972180387
2230.5179527383816	1.263251710959335
2247.668678678836	1.0425720317852527
2264.822672143562	0.9357884484485753
2281.9122900335633	0.6575689959196784
2298.9992087549917	0.8540935930549122
2316.081165245475	0.8594639889450734
2333.155954549795	0.7358462948821036
2350.2214412695553	0.7430781271959194
2367.2074620559806	0.806820065154106
2384.179157708833	0.7553409164182829
2401.1346130568136	0.8857372250692871
2418.071974005093	0.8495443087215044
2434.989441199976	0.8137694620029033
2451.8154295220343	0.8168650474916859
2468.6173623234904	0.7562576149837821
2485.3936474022275	0.7729126094587285
2502.1427410226206	0.7699794768558117
2518.863153237693	0.7969824756549355
2535.5534500978865	0.7483910476896924
2552.1414670112267	0.6511710050290105
2568.6961015969637	0.7619292429854182
2585.216091281265	0.7528439852460346
2601.700220860459	0.6795508488506955
2618.14732310546	0.7932564423886286
2634.55627012104	0.7811328713643505
2650.925981875473	0.7963877770556137
2667.18479658863	0.8783525511363545
2683.4019795574973	0.6077300400439581
2699.576598323029	0.564445808506293
2715.707753440467	0.5420210437566555
2731.7945852338917	0.5768555571308264
2747.83627058404	0.6113920909742528
1712.1657072701323	2.0441987359094953
1725.2620689425958	1.768537827059454
1738.5481564736483	1.94266866814141
1752.1124342775367	2.450961708187421
1765.8688045772653	1.9312262674944731
1779.8185045385753	1.3620176635413825
1794.045447161788	1.1852223321786246
1808.4677715709686	1.7655095913337395
1823.086629104661	1.277747033897683
1837.9808780971653	0.9046283035785219
1853.0733756648265	1.1897349454423432
1868.3651806367309	1.4419758656192856
1883.9296194171454	1.3114941513605813
1899.6947332485195	1.5572050228190744
1915.72926792234	1.6312544332160561
1931.96557148456	1.4472686374620927
1948.4675959885985	1.1055942928422822
1965.1722133457217	1.1194063332415007
1982.1383807207153	1.3831673351525462
1999.3076806457295	1.4981121778379618
2016.7339042639212	1.4713453316773912
2034.4129946071384	1.1906041081654306
2052.2949156034083	1.253569289939247
2070.424381598358	0.9377077424803587
2088.7969112589767	0.8804297690100089
2107.3712001102117	0.9792499368858701
2126.182602877365	0.9568750179656876
2145.226268704156	0.7255182179481654
2164.4972235411756	0.8982654054025702
2183.966843889145	1.1506998638077046
2203.657063307686	1.1116623377209947
2223.562621107481	0.9097764891965668
2243.678166835135	1.009237895599636
2263.998266307452	0.7396458764097196
2284.5174184103416	1.048592384695377
2305.2300643608987	1.1103835934941395
2326.1305912931325	0.6848655845539938
2347.2133444391543	0.9495542131986456
2368.4726386808024	1.0221749925525825
2389.9027620315783	0.8230163751745397
2411.4979905152113	0.8748921307261045
2433.252597548902	0.7651537695429789
2455.160847539434	0.8124807764723889
2477.21701849098	0.6584449010579346
2499.415404140968	0.4935244454214151
2521.7503202922585	0.5306485124537382
2544.216115521755	0.8524177420339265
2566.8071685382147	0.9577655832465287
2589.5179051390287	0.9952571745778033
2612.3427942461117	0.8768717479905589
2635.2763610833513	0.7865771086808246
2658.3131844767413	0.7436768992708718
2681.3945358709407	0.6916310521794419
2704.565486582288	0.7886536463773202
2727.820874460331	0.8758167722041831
1704.0527925860933	1.7765491771191801
1718.495082992025	1.7236545815722135
1733.173733785896	1.4958327965018918
1748.0325921502408	1.6117759690537181
1763.1241008403993	1.5647860443328176
1778.396297164726	1.400472411438015
1793.897028671018	1.7498784901402944
1809.6226866615198	1.430885088908893
1825.5287637470076	1.3844587986087158
1841.6550336088726	1.360653531755131
1857.9975100742458	1.140885287678176
1874.5194525622753	1.4726082904526192
1891.2523093153563	1.469861117417534
1908.1917654674328	1.5220177207913144
1925.3333965714132	1.6410863420355357
1942.6517418512396	1.5284823618865842
1960.1663113411064	1.352443330859078
1977.8724256259877	1.1721459941748125
1995.7653254451661	1.0795551906713854
2013.8401770597588	1.2690034186899568
2032.0920871954481	1.0931362668036604
2050.5161112811543	1.0867354401961713
2069.107256638567	1.168932039333727
2087.8604933173824	1.133280390985033
2106.770764370546	1.0355847636624003
2125.832988951454	1.0209199457395777
2145.042075548528	1.1718235851143952
2164.392930331667	1.1654346391989652
2183.8804514559483	1.008499039624892
2203.4995491714094	0.9283027572444269
2223.245147722915	0.9671222728595139
2243.1121909826657	0.7956532647140784
2263.09565197557	0.8572428978660801
2283.190530529004	0.8180870890892209
2303.3918683559696	0.8115036597746956
2323.6947455289924	0.9151252226681792
2344.0942922015456	1.0029411284113499
2364.5856862065	0.9064886244607463
2385.116688138001	0.7537471194061275
2405.727389205051	0.7317292762104943
2426.413197643542	0.8329664959657315
2447.1695916242943	0.8812410417011292
2467.992111941789	0.7687259191126636
2488.81757738864	0.6346875659806831
2509.6981165913926	0.7176308762562316
2530.629556679687	0.6907148151130762
2551.607798740975	0.7227252584963122
2572.628821841964	0.792890255074274
2593.620780513933	0.7134179776879459
2614.6456944762704	0.5354824338574626
2635.699852126582	0.48516745584489435
2656.779618325994	0.6707969797211591
2677.881441055554	0.737537659715887
2698.926907744581	0.6854478906921838
2719.985869990865	0.6303821381561593
2741.0550876602288	0.6584985320357756
1706.08660129459	1.4803340724988514
1721.4476747007425	1.628239160576282
1736.912463590396	1.499604606630756
1752.4769669904806	1.4245508988795708
1768.137199399208	1.4883009263617102
1783.889198294465	1.3276174495069555
1799.7290222812317	1.5075066414968
1815.6527629809068	1.5739354704243147
1831.6565422518531	1.3150006425528982
1847.7365214288288	1.4932274230650442
1863.8888994299634	1.3965484802830692
1880.0724984500912	1.580079121778206
1896.318920456466	1.5268017855429576
1912.6245459828106	1.2862383724849296
1928.985810689181	1.0449196738723288
1945.3991995988458	0.9980722315177594
1961.8149100119967	0.82716481115557
1978.2740324118115	0.9639450492168935
1994.77327752576	1.2866785051930576
2011.3094143786898	1.2251696815699349
2027.879273462736	0.9507455397050291
2044.4262224585855	1.1472313083941201
2060.999148521054	1.207017220417085
2077.5951259729095	1.1910510793986724
2094.2112894094294	1.174879043670157
2110.844838945317	1.2263818584013928
2127.4339657313844	1.43266603338046
2144.0337304146155	1.474227206691855
2160.6415789534444	1.4374215991829862
2177.255016890891	1.1120273894206205
2193.871619989504	0.7107482604957639
2210.4258642340887	0.7605482896891265
2226.9774938680903	1.0856383087300605
2243.5243167250414	1.226844337830415
2260.064196925284	1.0430621965895424
2276.595065966945	0.817517647062584
2293.0489585379783	0.7294753556310214
2309.488974744921	1.0356553028829099
2325.913259413852	1.0897125306669366
2342.320016533949	1.2276559762227672
2358.7075031206273	1.1507135441615597
2375.006376631594	0.9124940185128768
2391.281948219368	0.6785415788627589
2407.5326755614165	0.6619630272818514
2423.75706328337	0.6417479495557574
2439.953668114447	0.8745022226819532
2456.12110102703	1.111349053419609
2472.189458159661	0.8931193552031873
2488.225478746903	0.7509429027987176
2504.227939768103	0.9178690673192615
2520.1956640887865	0.8375431816673791
2536.127521046145	0.7176629527461911
2552.022418078998	0.6941093586968614
2567.8793089902274	0.4956012189791259
2583.628776978422	0.636944577800146
2599.3379174374854	0.7215644052389022
2615.0058271199086	0.5612443737357772
2630.6316347582174	0.7356242797075516
2646.2145076079214	0.7769658636522739
2661.75364833596	0.7768216749939062
2677.2482931689788	0.7863895385671387
2692.6977123625816	0.47836877781285886
2708.1012094856865	0.4387670622866539
2723.458119594275	0.5690187350222696
2738.7678074619685	0.5663558038477252
1704.1847050211886	1.9985013351386727
1719.5286543445163	1.9093668701209745
1734.9762035323074	1.787328633582495
1750.5233560716608	1.7173287449263135
1766.1661309037117	1.7203561286030624
1781.9005699236525	1.6791743186106067
1797.722736130217	1.7073572343602508
1813.628725501752	1.6294669276725873
1829.6146642198605	1.5486215438646131
1845.6767178985351	1.548986615397728
1861.811089693242	1.5625176806082628
1877.9766477026476	1.6356241864210697
1894.2049586650423	1.7417666650502173
1910.4924071490254	1.7000693365905974
1926.8354327880768	1.6365781959179355
1943.23052452386	1.484942112741884
1959.6279351751837	1.3915320938503555
1976.0687094187372	1.3404968770171233
1992.5495616487767	1.3179872610921721
2009.0672644919482	1.330271022308909
2025.6186519736623	1.327869129831384
2042.1471549066875	1.3142298944931399
2058.701605947845	1.2783993767642754
2075.2790826813634	1.2169256260354417
2091.8767228967913	1.1624351753310507
2108.491729830063	1.150751711118753
2125.0623635347188	1.164934651355038
2141.643623277716	1.1480760907034118
2158.232957864662	1.0475686952301726
2174.8278756193245	0.9463284847434255
2191.4259550067222	0.9791508779028725
2207.9617450559495	0.9625146383280867
2224.4949234092855	0.9476837618431032
2241.0233003440285	0.9343421945735633
2257.5447423615365	0.8795849185591604
2274.0571832658434	0.8922624911018902
2290.492733510678	0.9155758457259283
2306.9144228603946	0.8084302302056844
2323.320398209164	0.847564809906453
2339.708865548308	0.8846124911731634
2356.0780838362693	0.8415407044034701
2372.3587878318267	0.8187300871691179
2388.616215880506	0.7816825605598536
2404.8488273791095	0.7568263287201648
2421.0551286202694	0.728637997775575
2437.2336779421203	0.6655904446464052
2453.383087865493	0.64354871430242
2469.433532455744	0.6835187747998639
2485.451676548456	0.7126368868621547
2501.4362984863656	0.7144976046153036
2517.386222447233	0.66420374935885
2533.300319028681	0.6338611149009191
2549.177496887484	0.6431279419740551
2565.0167109927943	0.6437603638127971
2580.748621927055	0.6367195420529446
2596.4402502881544	0.5797906244676592
2612.0906938354974	0.5510798117800522
2627.6990822728735	0.5716053717308568
2643.2645837841123	0.5529740307707458
2658.7864019249973	0.5354088369950077
2674.2637737736063	0.5389170194606612
2689.6959703990415	0.5326016929216609
2705.0822961465824	0.5268589836395423
2720.4220868134707	0.5069782472436486
2735.7147078814596	0.5255802022276963
1707.2239359782009	1.9494588084450284
1722.595249592294	1.9053593888538587
1738.0703478301166	2.02208094588347
1753.6452270514146	1.916913154806708
1769.315899097531	1.813868516982892
1785.0783988048022	1.547840814875338
1800.9287821507414	1.5680575625173911
1816.863138151291	1.8332465544247367
1832.8775860795138	2.0020097665671814
1848.9682847111853	1.9655613552297444
1865.131430430506	1.7925657712420278
1881.3258179818004	1.6244139396295512
1897.5830703992567	1.8523881957658686
1913.8995658037393	1.6905408597600933
1930.2717374791957	1.4034279053895349
1946.6960681056928	1.489498080046421
1963.122721783268	1.6465179858213783
1979.592816387397	1.1667213064332496
1996.1030604528098	1.5652812536366967
2012.6502208504774	1.5769079645496231
2029.231125959634	1.1514885198812534
2045.7891057079594	0.9148776597950469
2062.3730798400893	1.1910815401750874
2078.9801207284377	1.1680242496117137
2095.607361058106	1.0336530015901362
2112.2519990773008	0.914311839206355
2128.8521847329766	1.1153070648733352
2145.463015377396	1.2346005778486078
2162.0819352663834	0.9025842305731427
2178.7064482800697	0.6872686638115261
2195.3341285649244	0.7755293033484986
2211.899408425243	0.7027902843954641
2228.462071931991	0.7601981833446144
2245.0199254573295	0.9323738744961014
2261.5708316977507	1.022203291905942
2278.1127207724494	1.0035898899539208
2294.577582061417	0.649850120127002
2311.0285577358436	0.523592012002634
2327.463791385086	0.8228991373705694
2343.8814858010414	0.7301113112689646
2360.279896837193	0.7056058576148022
2376.5896357251772	0.7547567431638871
2392.8760571561234	0.5908351519009852
2409.1376177793345	0.6037981426563991
2425.3728212235746	0.607372998736457
2441.580223255929	0.6090918651466382
2457.7584339228083	0.7807791009968107
2473.8375027624897	0.7539598028037379
2489.8842135001532	0.708491249333752
2505.897342299841	0.7764117319912415
2521.875711242359	0.7396169482991457
2537.8181889111625	0.5906827159876058
2553.723682016732	0.48824747268841173
2569.591143664519	0.5803550026812887
2585.3511107775403	0.7551811858233234
2601.0707234777433	0.6257875505906637
2616.7490779154846	0.6071911553347495
2632.385302242473	0.546601241803668
2647.978563159083	0.5641736322984292
2663.528062800726	0.6650257411829963
2679.0330368848886	0.7963472294265206
2694.492755180704	0.8031582663615213
2709.906520792826	0.8500739792519488
2725.2736683339613	0.6740111418340926
2740.593562154268	0.626804418338231
1714.1740980991642	1.9913685368463236
1729.7104181556574	1.5566537663330733
1745.376835023785	1.5063265704363185
1761.1691394216857	1.5585031273688208
1777.0831132319856	1.690241570767704
1793.1145364165059	2.09648257056873
1809.259182297103	1.8415943042614713
1825.5128342158325	1.5567062528893538
1841.8712871089144	1.641615103985197
1858.3303521730454	1.7231437640863818
1874.8858647567968	1.5254737414034243
1891.5336824135313	1.5446405419158002
1908.269697397207	1.8454078537527705
1925.0898337411413	1.9160688466202247
1941.9900569687497	1.650447751388467
1958.9663721039553	1.5506022895771825
1975.9755008507063	1.3961541042254282
1993.050657201083	1.3246561482733583
2010.188037058862	1.168170607139734
2027.383894266163	1.4594624369428117
2044.6345345463485	1.2125453964250903
2061.8876147505357	1.2113506704607
2079.1863213984698	1.2964007308195047
2096.5271974309476	1.3094742280022813
2113.9068470599063	1.1122646866197943
2131.3219391000353	1.1756281124065042
2148.712952402224	0.9508312328124358
2166.1312678681675	0.9819072668322626
2183.5738105810533	1.2274735859041588
2201.037568971095	1.1577582387377126
2218.519600330096	1.0355836820602669
2235.9549429228946	1.1174696410519036
2253.4014660548437	1.1264498653158517
2270.8564854020333	0.9548898622313429
2288.317379264563	0.7408210950018037
2305.7815997439793	0.6257234462702608
2323.180280427498	0.7726777736354472
2340.576213128446	0.7250109177004261
2357.9670938573577	0.8654134309347308
2375.3506777827793	0.9537598106091302
2392.724790888004	0.8934898913148439
2410.018000932188	0.932495662707192
2427.296626775227	0.7703392362872493
2444.5587186102816	0.5338203321351714
2461.802388811535	0.5549980566088275
2479.025805484291	0.44037990231123597
2496.156088904577	0.5068486683962315
2513.261881764318	0.6358253455343041
2530.3415630666955	0.4853660136080036
2547.3935611578927	0.6612278372239866
2564.4163591454976	0.647187761261774
2581.4084971472225	0.5330461932227791
2598.2965054868873	0.6302044179328175
2615.1505277853084	0.5912575433041335
2631.969278635224	0.5591396863459528
2648.7515208562127	0.5045495172292587
2665.496066110053	0.5030406724565566
2682.2017661037257	0.6592009113778979
2698.8675212733174	0.6334304658625536
2715.420373847758	0.7362425977476721
2731.9308417749908	0.7612345668582285
2748.3979757326083	0.62201617610036
1704.4578027340515	1.754676348251805
1719.9113207160945	1.3232314231223394
1735.505015000854	1.4273879194030268
1751.2346666171054	1.9165115820526306
1767.0960339495596	1.9623968896784376
1783.084855336704	1.7607778396871427
1799.1968601715655	1.5098616697999516
1815.4277759024635	1.409924180523897
1831.7733232551273	1.3248008638466764
1848.2292331001734	1.6008561500043041
1864.79124804666	1.766563375201603
1881.4551271664648	1.9895326516393368
1898.2166539838815	1.7282569566659527
1915.0716345043088	1.5565698684565388
1932.0159098655495	1.2176967828764225
1949.045353380223	0.7061267174448111
1966.1558803673433	1.0485109331100777
1983.34344613797	1.0611479975616571
2000.5642338476407	1.207831284207743
2017.8518707982066	1.34559869602076
2035.202505555861	1.1899543529833398
2052.612345346115	1.2228044554486461
2070.077649921325	1.410156294385672
2087.545424782573	1.13459210558318
2105.059393855965	0.9095605268083271
2122.616057063188	0.8103906910949686
2140.21197635952	0.9805183028369927
2157.843779106896	0.8617179122406528
2175.4512034842473	0.9534850263711457
2193.0862697692487	0.9905418784150685
2210.7458647813	0.9590966749195707
2228.4269394751072	1.0101622609305734
2246.1265145238685	0.7229211575910408
2263.778819818654	0.5942136570043143
2281.4424447814868	0.78154142559755
2299.1146716851463	0.6686038838363628
2316.7928462057052	0.8088542850418929
2334.474388739055	0.798875593531661
2352.0895759094415	1.1453627099217334
2369.701980901788	0.9351955433060586
2387.3092710561405	0.703866156288553
2404.9091736067116	0.9200605700488934
2422.4994874836657	0.8974260743789225
2440.007891554422	0.7841190895787737
2457.501529940494	0.620811968393404
2474.9784285719475	0.6564331599356811
2492.436676333643	0.6188803766374646
2509.8744185350706	0.7372939449744014
2527.2178685482627	0.5961760212066315
2544.536523244169	0.6077884283987868
2561.828741454538	0.6176772303784952
2579.092931968135	0.8410095592838032
2596.327559016575	0.9085460532340898
2613.5311445510206	0.7192687554105615
2630.629304650024	0.5220628222345115
2647.693055790752	0.43732845862540637
2664.721096570534	0.7622828126522285
2681.7121744136666	0.749035504141629
2698.6650861944327	0.3234243311210485
2715.5786693306313	0.4064762817271841
2732.4518105755465	0.45728166227126427
2749.210644282909	0.4508951597995379
1713.1168997335017	1.7908911702514976
1727.920594868805	1.7851714024693817
1742.7782360889894	2.138965919763685
1757.686575577282	1.9790712835858015
1772.642410496534	1.7426841502364623
1787.6003607633897	1.9969821008574602
1802.5978679133266	1.7849850055571115
1817.6319347702442	1.428900850775591
1832.6996172784525	1.5448928293013948
1847.7980273910855	2.08403670712225
1862.8755618942428	1.745478751716741
1877.9767666291953	1.5697757152157974
1893.0989757268808	1.3405861610448846
1908.239578238381	1.2876688172849917
1923.3960229158997	1.3933635078581845
1938.5119897057243	0.8614691303607447
1953.6376497182428	0.9759337589097553
1968.7706757177916	1.350660564431677
1983.9087947620183	1.7884344524626465
1999.0497978924107	1.918235126008887
2014.13397980619	1.2172759449465025
2029.2157792939825	1.3404019156691502
2044.2931988597218	1.0565067783650894
2059.3642922957256	0.9553589175958973
2074.4271747887665	1.0147902334225938
2089.419916533074	0.8133745006271154
2104.400014172513	1.013338857616251
2119.3657772776987	0.943298135658521
2134.315569328501	0.822484723428967
2149.2478021221505	0.34408947331048667
2164.0992909244565	0.4869135748696166
2178.9295470783145	0.8210518296813882
2193.737165223665	1.0357992915722871
2208.5207827794884	1.161689638598256
2223.2790846414096	1.2677141112552963
[truncated: 1,496 more rows]
[truncated: 2 more columns]
