# Supplementary material for: Carbonaceous dust grains seen in the first billion years of cosmic time
Source: Nature. 2023 Jul 19;621(7978):267–70. doi: 10.1038/s41586-023-06413-w (PMC10499605; doi:10.1038/s41586-023-06413-w)
Supplement: Supplementary file 4 — Source Data Fig. 3 [file 41586_2023_6413_MOESM4_ESM.csv]

# Heintz et al. (2019) bump amplitudes (redshift	bump amplitude	bump amplitude error	bump amplitude upper limit); units as shown in Fig. 3
1.3145	0.07347222222222223	0.018368055555555558	True
2.4511	0.702209258358991	0.21145415483365557	False
1.6403	0.18756371049949033	0.09683550815705999	False
3.0368	1.2770254217153718	0.5081356119986769	False
1.7288	0.14668896321070232	0.03667224080267558	True
2.3581	0.02554621848739496	0.00638655462184874	True
2.3024	0.03238434163701068	0.00809608540925267	True
2.2486	0.7486149260861212	0.10681681259504146	False
# Noll et al. (2009) bump amplitudes (redshift	bump amplitude	bump amplitude error	stellar mass); units as shown in Fig. 3
1.9	0.076588	0.054366448044727005	8709635899.560797
2	0.160732	0.05011216878164424	13182567385.564047
1.9	0.274688	0.06796743549671416	14125375446.227554
# Shivaei et al. (2022) bump amplitudes (redshift	bump amplitude	bump amplitude error	stellar mass); units as shown in Fig. 3
2.1	0.02	0.02	562341325.1903491
2.3	0.03	0.02	1995262314.9688828
2.2	0.1	0.02	7943282347.242822
2.2	0.23	0.03	31622776601.683792
# Stacked spectrum bump amplitude (median redshift	bump amplitude	bump amplitude lower error	bump amplitude upper error	median stellar mass); units as shown in Fig. 3
5.2521825	0.09711915852523223	0.012945437959971884	0.012604215742547387	178145575.93061578
# Bump amplitude of JADES-GS-z7-0 (median redshift	bump amplitude	bump amplitude lower error	bump amplitude upper error	stellar mass); units as shown in Fig. 3
6.706471	0.4342246514227745	0.06905776050273943	0.06531965148340435	100069501.47504225
